# Supplementary material for: The regulatory impact of RNA-binding proteins on microRNA targeting
Source: Nat Commun. 2021 Aug 20;12:5057. doi: 10.1038/s41467-021-25078-5 (PMC8379221; doi:10.1038/s41467-021-25078-5)
Supplement: Supplementary file 4 — source data [file 41467_2021_25078_MOESM4_ESM.xlsx]

## Sheet: Fig1
Figure 1b, c										Figure 1d (Supplementary Figure 1f)						Figure 1e (Supplementary Figure 1h)
HepG2										HepG2						HCT116, DROSHA or DICER KO
	bin1	bin2	bin3	bin4	bin5	bin6	bin7	bin8			bin 1	bin 2	bin 3	bin 4			bin 1	bin 2	bin 3	bin 4
dist_mts	0	1~20	20~50	50~100	100~200	200~500	500~1000	1000~10000		observations	3522	3522	3522	3522		observations	3161	3161	3161	3161
observations	125212	76568	101331	127363	167976	239878	150479	145139		log2fc_mean	-0.155412	-0.141197	-0.129333	-0.102741		log2fc_mean	0.157327	0.149723	0.122782	0.0989039
log2fc_mean	-0.17426	-0.181588	-0.170405	-0.171349	-0.1511	-0.137622	-0.115965	-0.0710416		log2fc_ci95	0.015081	0.0142553	0.0146237	0.0143414		log2fc_ci95	0.0213358	0.0237902	0.0243098	0.0231691
log2fc_ci95	0.00255106	0.00324814	0.00277639	0.00245667	0.00212828	0.00174055	0.00211784	0.00209049		lau_mean	0.533244	0.535913	0.537778	0.537805		lau_mean	0.536727	0.543329	0.543968	0.543619
residual_mean	-0.0266528	-0.0290939	-0.0165646	-0.0215762	-0.00418951	0.00484575	0.0181435	0.046881		lau_ci95	0.00399869	0.00405394	0.00411489	0.00404937		lau_ci95	0.00456482	0.0049261	0.00498111	0.00499027
residual_ci95	0.00249866	0.00317075	0.00271826	0.0024064	0.00208746	0.00171348	0.00208922	0.00208213		ta_mean	3.48917	3.48917	3.48917	3.48917		ta_mean	3.61276	3.61276	3.61276	3.61276
										ta_ci95	0.00598998	0.00598998	0.00598998	0.00598998		ta_ci95	0.0033434	0.0033434	0.0033434	0.0033434
HeLa										sps_mean	-7.57761	-7.57761	-7.57761	-7.57761		sps_mean	-6.58584	-6.58584	-6.58584	-6.58584
	bin1	bin2	bin3	bin4	bin5	bin6	bin7	bin8		sps_ci95	0.0745768	0.0745768	0.0745768	0.0745768		sps_ci95	0.0738667	0.0738667	0.0738667	0.0738667
dist_mts	0	1~20	20~50	50~100	100~200	200~500	500~1000	1000~10000		len_3utr_mean	1549.8	1547.19	1560.08	1583.15		len_3utr_mean	643.737	650.122	656.568	666.709
observations	224288	119733	150305	178652	219169	299158	183518	170615		len_3utr_ci95	24.8267	24.6675	24.6325	24.3188		len_3utr_ci95	11.4486	11.1516	11.1542	11.0119
log2fc_mean	-0.191534	-0.177817	-0.173456	-0.162276	-0.145616	-0.121931	-0.0939258	-0.0536072		signal_mean	0.0316912	0.031123	0.030725	0.0303824		signal_mean	0.0337012	0.0330795	0.0326895	0.0325613
log2fc_ci95	0.00154205	0.00207052	0.00181094	0.00162792	0.00144153	0.00119881	0.00144787	0.00140932		signal_ci95	0.000519727	0.000515438	0.00050487	0.000505201		signal_ci95	0.000971889	0.000968933	0.000970044	0.000967476
residual_mean	-0.035372	-0.024541	-0.0173866	-0.0118512	-0.000486815	0.0137311	0.0271557	0.0387769		dist_mts_mean	0	98.3541	267.658	600.304		dist_mts_mean	0	67.553	127.195	213.998
residual_ci95	0.0014647	0.00196694	0.00172702	0.00155494	0.00138283	0.00115972	0.00140924	0.00140262		dist_mts_ci95	0	4.18246	8.75575	15.4747		dist_mts_ci95	0	3.54805	5.20111	6.60006
OHCC										HeLa
	bin1	bin2	bin3	bin4	bin5	bin6	bin7	bin8			bin 1	bin 2	bin 3	bin 4
dist_mts	0	1~20	20~50	50~100	100~200	200~500	500~1000	1000~10000		observations	2003	2003	2003	2003
observations	425653	227092	284932	342038	429894	580871	367493	360849		log2fc_mean	-0.171162	-0.144096	-0.13608	-0.107255
log2fc_mean	-0.227002	-0.231419	-0.212269	-0.198006	-0.175958	-0.145127	-0.115229	-0.0700697		log2fc_ci95	0.0153205	0.014679	0.0138931	0.0136422
log2fc_ci95	0.00155729	0.00212642	0.00186316	0.00170989	0.00149153	0.00126792	0.00157037	0.0015151		lau_mean	0.531618	0.533153	0.533584	0.53546
residual_mean	-0.0384243	-0.041099	-0.0211484	-0.0125591	0.00367036	0.0202764	0.0286682	0.0335986		lau_ci95	0.0054037	0.00542567	0.00551279	0.00560539
residual_ci95	0.00149584	0.00202785	0.00179273	0.00164863	0.00144969	0.00123648	0.00154125	0.00150013		ta_mean	3.54844	3.54844	3.54844	3.54844
										ta_ci95	0.00848488	0.00848488	0.00848488	0.00848488
* observations: The number of target mRNAs for combinations of miRNAs and RBPs										sps_mean	-7.64947	-7.64947	-7.64947	-7.64947
* OHCC: Other human cancer cell lines										sps_ci95	0.0940558	0.0940558	0.0940558	0.0940558
										len_3utr_mean	1318.77	1320.75	1325.15	1332.1
										len_3utr_ci95	29.8503	29.8586	29.7721	29.622
										signal_mean	0.030292	0.0296612	0.0291036	0.0285298
										signal_ci95	0.000744087	0.00073828	0.000736551	0.000715149
										dist_mts_mean	0	78.1083	212.545	498.845
										dist_mts_ci95	0	4.8316	9.89886	18.2812
										OHCC
											bin 1	bin 2	bin 3	bin 4
										observations	2423	2423	2423	2423
										log2fc_mean	-0.222194	-0.19928	-0.174661	-0.1529
										log2fc_ci95	0.020094	0.0198845	0.0195283	0.0193488
										lau_mean	0.528054	0.532107	0.532827	0.533133
										lau_ci95	0.00473022	0.00482196	0.00485913	0.00495771
										ta_mean	3.55466	3.55466	3.55466	3.55466
										ta_ci95	0.00923133	0.00923133	0.00923133	0.00923133
										sps_mean	-8.09051	-8.09051	-8.09051	-8.09051
										sps_ci95	0.0780634	0.0780634	0.0780634	0.0780634
										len_3utr_mean	1470.61	1470.55	1476.47	1480.09
										len_3utr_ci95	32.2462	32.1469	32.0443	31.8478
										signal_mean	0.025054	0.0245134	0.0246344	0.0243021
										signal_ci95	0.000938875	0.000932919	0.000937692	0.000939959
										dist_mts_mean	0	101.53	237.794	471.253
										dist_mts_ci95	0	5.85937	11.4097	17.0545

## Sheet: Fig2
Figure 2a			Figure 2b			Figure 2c
HepG2			HeLa			OHCC
target	logq		target	logq		target	logq
FUBP3	40.7399		PABPC4	86.8095		PABPC4	94.5299
LARP4	37.6226		LARP4	70.3542		LARP4	75.2821
ZC3H11A	27.1083		DDX55	60.0331		IGF2BP1	62.0433
SUB1	27.1083		SUB1	59.797		SUB1	61.9835
TIA1	25.2021		APOBEC3C	55.81		APOBEC3C	57.9559
DDX55	22.8248		IGF2BP1	54.6831		TIA1	56.5408
DDX6	20.7345		TIA1	51.165		DDX55	56.0908
DGCR8	17.2245		DDX6	50.2143		PUM2	49.2379
KHSRP	17.0022		ZC3H11A	44.5317		NOLC1	48.1216
EIF3D	16.2875		NOLC1	44.2333		DDX6	43.988
TIAL1	16.0798		FUBP3	43.6816		TIAL1	38.7545
FASTKD2	15.9664		PUM2	43.2833		IGF2BP2	37.5649
PABPN1	15.5963		KHSRP	42.3331		AKAP1	37.2671
AKAP1	15.1551		TIAL1	37.7337		LSM11	35.9024
CDC40	14.7192		LSM11	35.4611		FUBP3	35.8124
UCHL5	14.2241		FXR2	31.4467		SND1	34.5764
DROSHA	14.1666		FXR1	31.3695		FXR2	34.3031
GRWD1	13.7445		SND1	31.0646		TROVE2	33.882
NKRF	13.0868		AKAP1	30.7676		UPF1	32.5244
DDX59	13.0576		FASTKD2	30.5367		ZC3H11A	31.1531
TROVE2	12.0414		GEMIN5	28.8655		DHX30	29.0141
BCLAF1	11.8788		DROSHA	27.8026		IGF2BP3	28.6561
WDR43	11.2117		FAM120A	27.584		GEMIN5	28.6412
LIN28B	11.0775		EIF3D	27.4042		FXR1	28.517
ZNF800	10.4657		IGF2BP3	26.2623		PABPN1	28.3438
DDX52	10.4571		UPF1	25.1199		FUS	27.9595
DHX30	10.4235		DDX3X	24.27		EIF3D	27.7346
HNRNPUL1	9.9809		DHX30	23.7832		G3BP1	27.1285
GTF2F1	9.72115		UCHL5	23.2592		CDC40	26.4359
G3BP1	9.47949		TROVE2	21.9588		FAM120A	24.557
RBM5	9.34725		PPIL4	21.7122		FASTKD2	24.4269
SF3A3	9.1634		DDX52	21.6298		NKRF	24.267
AGGF1	9.04216		RBM15	21.4083		METAP2	23.9494
SND1	8.91187		GRWD1	21.2119		KHDRBS1	23.8322
U2AF1	8.46698		PUM1	20.9121		KHSRP	23.7914
HLTF	8.06916		G3BP1	20.2086		DDX52	23.2641
EIF3H	7.99983		KHDRBS1	20.097		DROSHA	23.2328
FXR2	7.92024		TBRG4	19.6124		GRWD1	23.0699
DDX3X	7.17343		NIPBL	19.4984		RBFOX2	22.7486
RBM15	7.15374		GNL3	19.4544		PCBP1	22.4499
FAM120A	7.07364		HNRNPUL1	19.3972		PUM1	21.5372
STAU2	6.95921		CPSF6	19.1902		TBRG4	21.0281
IGF2BP3	6.95921		CPEB4	18.9197		UCHL5	20.564
PCBP2	6.39637		METAP2	18.8576		HNRNPUL1	20.5473
TAF15	6.24364		AGGF1	18.7745		SMNDC1	19.6827
TRA2A	6.09735		ZNF622	18.4048		PPIL4	17.609
GRSF1	6.07517		CDC40	18.1168		NIPBL	17.5907
XPO5	5.85056		DGCR8	17.9225		DGCR8	17.5692
HNRNPK	5.85056		MTPAP	17.6519		YBX3	17.3442
BUD13	5.2491		PTBP1	17.4471		LIN28B	17.2028
RBFOX2	5.21371		FUS	17.3526		NCBP2	17.2028
PRPF4	5.2056		BCLAF1	16.1985		GTF2F1	17.1263
ILF3	5.03699		BUD13	15.7933		TARDBP	16.7037
XRCC6	5.0159		ZNF800	15.252		DDX3X	16.6578
SDAD1	5.0047		YBX3	14.9599		PRPF4	16.2311
CSTF2	4.97976		PCBP2	14.5626		DDX59	16.0602
FUS	4.95257		PRPF8	13.8377		CPEB4	16.0551
IGF2BP1	4.93093		WDR43	13.8273		BCLAF1	16.0075
SSB	4.91456		PCBP1	13.7071		AARS	15.8728
PPIG	4.90522		NKRF	13.5202		XRCC6	15.8713
NCBP2	4.5947		XRCC6	13.4476		ILF3	15.5795
POLR2G	4.55126		RBFOX2	13.4336		NPM1	15.3292
RPS3	4.55126		QKI	13.3552		PTBP1	14.8452
SFPQ	4.37694		NPM1	13.1767		EIF3G	14.8171
U2AF2	4.35677		RBM22	12.441		PCBP2	14.5997
UPF1	3.78697		NCBP2	12.3612		GRSF1	14.557
HNRNPC	3.76712		DDX59	12.2712		AKAP8L	14.1467
PRPF8	3.65796		TARDBP	11.7958		PUS1	13.9828
SRSF9	3.6249		EIF3G	11.6816		CPSF6	13.9607
SRSF7	3.48304		YWHAG	11.4449		ZNF800	13.6462
HNRNPA1	3.4357		EIF4G2	11.4181		EXOSC5	13.2726
XRN2	3.38605		HLTF	11.2993		PHF6	13.2626
SUPV3L1	3.33465		PABPN1	11.2702		GNL3	13.1972
BCCIP	3.17255		GTF2F1	11.1194		RPS3	13.1326
SRSF1	2.99168		U2AF2	11.0789		AGGF1	12.739
SLTM	2.99011		DDX21	10.8528		MTPAP	12.6644
FKBP4	2.84811		SF3A3	10.6408		RBM15	12.5873
TBRG4	2.62537		SMNDC1	10.5766		ZNF622	12.4834
SMNDC1	2.61154		U2AF1	10.5424		TAF15	12.1679
EFTUD2	2.6045		PHF6	10.5304		RBM5	12.069
DKC1	2.5906		FMR1	10.4247		SF3A3	11.9497
PCBP1	2.55474		PPIG	10.0197		SDAD1	11.8547
QKI	2.41689		TRA2A	10.0051		HNRNPK	11.2859
PTBP1	2.37552		AKAP8L	8.96474		RBM22	11.1096
UTP18	2.37552		DDX24	8.95544		STAU2	11.0306
NOLC1	2.31696		STAU2	8.86705		BUD13	10.9272
HNRNPM	1.76431		SDAD1	8.70613		POLR2G	10.6982
RBM22	1.645		HNRNPL	8.33519		HNRNPL	10.6936
FTO	1.48643		RBM5	8.18941		TRA2A	10.5716
SUGP2	1.17815		NOL12	8.18095		DDX21	10.5138
LARP7	1.07968		RPS3	8.0344		UTP18	10.4564
HNRNPU	0.991878		ILF3	7.96421		EIF4G2	10.3935
YBX3	0.88741		SUPV3L1	7.89261		HLTF	10.0388
EXOSC5	0.688031		DDX51	7.77822		WRN	9.86399
AQR	0.63968		NSUN2	7.61891		RPS11	9.52228
SAFB	0.400848		SRSF7	7.47723		PRPF8	9.2832
NIP7	0.122938		HNRNPC	7.07914		FTO	8.93826
SF3B4	0.0235719		HNRNPK	7.0297		LARP7	8.55604
MATR3	-0.0100167		POLR2G	6.58477		QKI	8.28275
HNRNPL	-0.0100167		AATF	6.30117		WDR43	8.2725
			DDX42	6.10372		SUPV3L1	7.91119
			GPKOW	6.09789		SRSF7	7.58462
			SAFB2	6.08473		EIF3H	7.5725
			PRPF4	6.05506		U2AF1	7.40659
			WRN	6.03851		XPO5	7.29979
			SF3B1	6.02376		NONO	7.10629
			SRSF1	5.98716		ZC3H8	6.94733
			FTO	5.91322		DDX24	6.78353
			AQR	5.78705		EWSR1	6.77994
			TAF15	5.64603		U2AF2	6.50566
			XRN2	5.45679		XRN2	6.31703
			XPO5	5.41172		AQR	6.14144
			HNRNPU	5.23315		SUGP2	6.05866
			UTP18	5.15888		GPKOW	5.99168
			LARP7	4.88437		ZRANB2	5.97877
			SBDS	4.85205		SF3B1	5.87944
			EFTUD2	4.77579		CSTF2T	5.68579
			UTP3	4.6465		DKC1	5.48521
			PUS1	4.61138		SBDS	5.48521
			ZRANB2	4.4223		SAFB2	5.34288
			SLTM	4.30581		DDX42	5.2964
			NONO	4.22885		HNRNPC	5.02876
			AARS	4.17858		SSB	5.00791
			DKC1	4.07038		NIP7	4.8044
			RPS11	3.96631		PPIG	4.73974
			SRSF9	3.90155		ABCF1	4.69563
			SUGP2	3.81362		AATF	4.42273
			FKBP4	3.74314		FMR1	4.33428
			HNRNPA1	3.52643		SF3B4	4.25505
			EXOSC5	3.31596		NOL12	3.95462
			EIF3H	3.2685		UTP3	3.88644
			SLBP	2.96772		EFTUD2	3.84282
			GRSF1	2.86868		SFPQ	3.55322
			HNRNPM	2.59101		MATR3	3.4046
			SF3B4	2.53092		DDX51	3.34238
			ABCF1	2.39249		NSUN2	3.20553
			MATR3	2.07927		SLBP	2.83392
			BCCIP	2.06644		SRSF1	2.70581
			CSTF2T	1.73092		HNRNPA1	2.381
			WDR3	1.62899		YWHAG	2.329
			SAFB	1.28344		FKBP4	2.31808
			SFPQ	1.21176		HNRNPU	1.97956
			CSTF2	1.14642		CSTF2	1.8588
			ZC3H8	0.920184		SAFB	1.6234
			EWSR1	0.663802		WDR3	1.3266
			NIP7	0.2163		SLTM	1.16625
			SSB	-0.0848208		BCCIP	0.928153
						SRSF9	0.85039
						HNRNPM	0.0710945

## Sheet: Fig3
Figure 3a (Supplementary Figure 2a, b)							Figure 3b			Figure 3c
										MTSs including RBS within flanking region (%)							Bar plot
HepG2										1~10			11~20				1~10			11~20
	bin 1	bin 2	bin 3	bin 4	bin 5		Num.RBPs	Num.MTSs			group1	group2		group1	group2			group1	group2		group1	group2
observations	947	947	947	947	947		0	2595		IGF2BP1	25.3853	6.16458	TIA1	49.1103	21.7082		observations	3439	3439	observations	1405	1405
log2fc_mean	-0.032366	-0.11218	-0.125999	-0.169487	-0.186559		1	1526		IGF2BP3	25.2399	7.32771	FUBP3	30.8897	5.2669		log2fc_mean	-0.119436	-0.120396	log2fc_mean	-0.153331	-0.161826
log2fc_ci95	0.0298312	0.0270464	0.0296567	0.0267087	0.0292468		2	1397		UPF1	21.3143	4.59436	KHSRP	34.4484	10.6762		log2fc_ci95	0.0162348	0.0150667	log2fc_ci95	0.0222123	0.0243086
Num.ofRBPs_mean	0	4.28722	9.01162	15.9176	28.7276		3	1315		FAM120A	17.2434	5.72841	TIAL1	30.4626	8.82562		localAU_mean	0.588216	0.593277	localAU_mean	0.559926	0.550646
Num.ofRBPs_ci95	0	0.243551	0.407986	0.623103	1.05229		4	1218		YBX3	14.9462	3.89648	CSTF2	48.3986	27.0463		localAU_ci95	0.00459457	0.00448184	localAU_ci95	0.006907	0.00683228
localAU_mean	0.575352	0.573345	0.57287	0.568685	0.563061		5	1094		AKAP1	13.4923	5.05961	ZC3H11A	62.7758	42.3488		Num.ofRBPs_mean	4.81128	4.89968	Num.ofRBPs_mean	14.8612	14.7851
localAU_ci95	0.00906009	0.00822662	0.0081074	0.00812854	0.00827311		6	1051		LIN28B	11.6022	6.5426	TAF15	34.8754	15.2313		Num.ofRBPs_ci95	0.0928973	0.090694	Num.ofRBPs_ci95	0.146832	0.141384
3UTRlength(kb)_mean	2.47084	2.45828	2.47718	2.46419	2.46873		7	965		PCBP2	7.50218	3.22768	HNRNPUL1	33.0961	14.306		3UTRlength(kb)_mean	2.31396	2.27289	3UTRlength(kb)_mean	2.25791	2.18953
3UTRlength(kb)_ci95	0.100855	0.0971867	0.100385	0.0998526	0.099174		8	898		STAU2	7.50218	3.8674	HNRNPC	35.2313	19.9288		3UTRlength(kb)_ci95	0.0525471	0.0522544	3UTRlength(kb)_ci95	0.0834729	0.0833436
TA_mean	3.45707	3.45707	3.45707	3.45707	3.45707		9	865		GRWD1	6.10643	2.6752	HNRNPA1	36.2278	23.5587		TA_mean	3.45817	3.45817	TA_mean	3.45102	3.45102
TA_ci95	0.0123347	0.0123347	0.0123347	0.0123347	0.0123347		10	768		G3BP1	5.8738	2.70427	TROVE2	22.6335	10.0356		TA_ci95	0.00648266	0.00648266	TA_ci95	0.00999417	0.00999417
SPS_mean	-8.06508	-8.06508	-8.06508	-8.06508	-8.06508		11	747		UCHL5	6.5426	3.46031	DDX52	21.1388	11.5302		SPS_mean	-8.05468	-8.05468	SPS_mean	-8.23246	-8.23246
SPS_ci95	0.119266	0.119266	0.119266	0.119266	0.119266		12	704		RBM15	6.51352	3.54754	SUGP2	17.7224	8.25623		SPS_ci95	0.0598351	0.0598351	SPS_ci95	0.0908056	0.0908056
RPKM_mean	14.5064	13.9362	12.2056	14.5313	15.4548		13	715		ILF3	5.32131	2.52981	QKI	19.1459	10.3203		RPKM_mean	10.3339	10.3736	RPKM_mean	16.4991	16.3949
RPKM_ci95	1.60724	1.58664	1.23852	1.51793	1.59318		14	688		LARP4	17.4179	15.1788	HNRNPL	24.7687	15.9431		RPKM_ci95	0.672617	0.648821	RPKM_ci95	1.42933	1.30831
							15	593		HNRNPC	17.1852	15.0625	LARP4	47.6868	39.0036
HeLa							16	567		PABPN1	7.4731	5.8738	DROSHA	34.4484	26.2633
	bin 1	bin 2	bin 3	bin 4	bin 5		17	485		HNRNPK	3.25676	1.80285	CDC40	24.5552	17.3665
observations	805	805	805	805	805		18	493		GRSF1	2.52981	1.13405	RBM5	13.9502	7.47331
log2fc_mean	-0.046326	-0.083617	-0.126614	-0.144267	-0.176646		19	437		SND1	1.89008	0.610643	FUS	22.4911	16.0854
log2fc_ci95	0.026332	0.0216135	0.023	0.0240882	0.0259318		20	408		XRN2	3.72201	2.44257	DHX30	17.2242	11.5302
Num.ofRBPs_mean	0	7.41739	16.2236	28.1789	49.9342		21	388		EIF3D	6.42629	5.14685	DGCR8	20.5694	14.8754
Num.ofRBPs_ci95	0	0.529029	0.796095	1.12395	1.78504		22	364		SRSF1	2.23902	1.30852	SUB1	23.274	17.7936
localAU_mean	0.567484	0.575195	0.572719	0.569747	0.560179		23	375		SSB	2.18087	1.30852	HNRNPU	19.7153	14.6619
localAU_ci95	0.01028	0.00997076	0.010085	0.010285	0.0101917		24	327		ZNF800	1.45391	0.610643	NKRF	17.6512	12.7402
3UTRlength(kb)_mean	2.49628	2.31006	2.36091	2.33742	2.27519		25	309		TBRG4	2.20994	1.36668	LIN28B	24.3416	19.9288
3UTRlength(kb)_ci95	0.121999	0.112542	0.11757	0.121006	0.104341		26	301		SLTM	1.91916	1.10497	DDX55	33.1673	28.8256
TA_mean	3.43375	3.43375	3.43375	3.43375	3.43375		27	326		U2AF1	5.37947	4.56528	SFPQ	8.6121	4.41281
TA_ci95	0.0201038	0.0201038	0.0201038	0.0201038	0.0201038		28	285		PPIG	1.5993	0.901425	XPO5	11.5302	7.47331
SPS_mean	-8.45855	-8.45855	-8.45855	-8.45855	-8.45855		29	253		BCLAF1	4.2745	3.57662	U2AF2	13.7367	9.75089
SPS_ci95	0.113017	0.113017	0.113017	0.113017	0.113017		30	221		EFTUD2	1.42483	0.756034	HNRNPM	6.121	2.27758
RPKM_mean	20.7794	19.6711	18.7758	19.492	20.3471		31	230		SUB1	8.51992	7.85112	DDX6	17.2954	13.879
RPKM_ci95	1.59657	1.42489	1.24146	1.29513	1.44376		32	213		SRSF9	1.5993	0.988659	POLR2G	11.6014	8.54093
							33	222		PRPF4	1.48299	0.901425	SF3A3	5.62278	3.41637
OHCC							34	187		BUD13	1.39575	0.81419	MATR3	5.40925	3.3452
	bin 1	bin 2	bin 3	bin 4	bin 5		35	176		DDX3X	1.57022	1.01774	LSM11	46.6192	45.0534
observations	5385	5385	5385	5385	5385		36	143		AGGF1	3.8674	3.344	TBRG4	6.54804	5.40925
log2fc_mean	-0.131701	-0.1372	-0.163997	-0.179332	-0.224516		37	196		DDX59	3.66386	3.14045	PTBP1	7.68683	6.97509
log2fc_ci95	0.0166439	0.0137659	0.0139782	0.0139557	0.0140006		38	142		FXR2	2.32626	1.80285	GTF2F1	9.82206	9.25267
Num.ofRBPs_mean	0	7.50251	16.6084	29.5972	53.5941		39	116		FASTKD2	3.6057	3.11137	DDX59	14.5196	14.0214
Num.ofRBPs_ci95	0	0.201808	0.331769	0.478172	0.734709		40	151		FKBP4	0.726956	0.290782	NCBP2	8.0427	7.68683
localAU_mean	0.569336	0.569721	0.568955	0.564187	0.563674		41	138		DHX30	3.83833	3.40215	XRCC6	5.97865	5.69395
localAU_ci95	0.00382291	0.00374864	0.00385026	0.00382289	0.00369171		42	124		SUPV3L1	1.57022	1.19221	FKBP4	2.91815	2.63345
3UTRlength(kb)_mean	2.41186	2.36998	2.3818	2.36853	2.37454		43	119		XRCC6	1.80285	1.42483	GRSF1	9.03915	8.82562
3UTRlength(kb)_ci95	0.0470034	0.0456123	0.0460258	0.0452017	0.0452322		44	126		RBM22	1.97732	1.65746	RBFOX2	7.33096	7.18861
TA_mean	3.49676	3.49676	3.49676	3.49676	3.49676		45	92		WDR43	0.959581	0.639721	UTP18	2.63345	2.63345
TA_ci95	0.00551652	0.00551652	0.00551652	0.00551652	0.00551652		46	107		BCCIP	0.552486	0.290782	DDX3X	6.69039	6.69039
SPS_mean	-8.17225	-8.17225	-8.17225	-8.17225	-8.17225		47	83		FTO	0.261704	0.0290782	LARP7	1.28114	1.28114
SPS_ci95	0.0437222	0.0437222	0.0437222	0.0437222	0.0437222		48	87		PCBP1	0.436173	0.232626	NIP7	0.142349	0.213523
							49	106		GTF2F1	1.71562	1.54115	SAFB	17.153	17.2242
							50	98		TRA2A	0.465252	0.290782	EXOSC5	0.498221	0.711744
							51	74		LARP7	0.378017	0.232626	WDR43	5.19573	5.40925
							52	73		SF3A3	0.756034	0.610643	SUPV3L1	5.8363	6.121
							53	76		NCBP2	1.62838	1.51207	NOLC1	2.70463	2.98932
							54	59		SMNDC1	0.726956	0.610643	SF3B4	0.782918	1.06762
							55	55		DKC1	0.290782	0.203548	DKC1	1.99288	2.27758
							56	69		EXOSC5	0.174469	0.0872347	SMNDC1	2.84698	3.13167
							57	66		UTP18	0.378017	0.290782	SDAD1	0.782918	1.13879
							58	47		DDX6	3.28584	3.22768	NOL12	2.34875	2.70463
							59	57		POLR2G	2.32626	2.29718	BCCIP	2.63345	3.20285
							60	56		XPO5	2.70427	2.6752	TRA2A	2.06406	2.70463
							61	55		RPS3	0.31986	0.31986	FTO	0.498221	1.28114
							62	38		HLTF	7.56034	7.56034	SRSF7	2.4911	3.3452
							63	35		DDX52	4.15819	4.15819	RPS3	1.85053	2.7758
							64	38		SRSF7	0.581564	0.610643	PRPF8	2.20641	3.41637
							65	21		PRPF8	0.726956	0.756034	AQR	0.996441	2.41993
							66	28		NIP7	0	0.0581564	EFTUD2	3.55872	5.05338
							67	24		AQR	0.232626	0.31986	PCBP1	1.49466	3.55872
							68	33		SDAD1	0.0872347	0.174469	AGGF1	14.2349	16.3701
							69	24		PTBP1	1.74469	1.83193	RBM22	7.25979	9.60854
							70	27		SF3B4	0.116313	0.232626	ILF3	10.3915	13.1673
							71	30		NOLC1	0.232626	0.348939	SLTM	5.05338	8.96797
							72	31		NOL12	0.261704	0.523408	SSB	5.69395	9.82206
							73	20		SUGP2	3.8674	4.12911	SND1	4.91103	9.25267
							74	23		FUS	5.99011	6.36813	FXR2	6.83274	11.2456
							75	15		NKRF	3.43123	3.83833	SRSF9	4.34164	8.82562
							76	20		MATR3	0.930503	1.3376	CSTF2T	16.0854	20.7829
							77	25		EIF3H	2.38441	2.87874	EIF3H	10.1068	14.8754
							78	16		RBFOX2	1.48299	1.97732	U2AF1	15.516	20.2847
							79	8		TROVE2	3.8674	4.5362	EIF3D	18.79	23.7011
							80	9		HNRNPM	0.523408	1.25036	ZNF800	2.56228	8.46975
							81	12		RBM5	3.48939	4.24542	PRPF4	2.91815	9.03915
							82	17		LSM11	15.9058	16.6909	BUD13	3.27402	9.46619
							83	15		HNRNPU	5.05961	5.99011	PPIG	1.49466	8.0427
							84	14		SFPQ	1.30852	2.47165	SRSF1	3.98577	10.8897
							85	7		DDX55	7.2114	8.60715	XRN2	11.8149	19.0036
							86	14		CDC40	5.29224	7.00785	G3BP1	14.6619	21.9217
							87	12		DGCR8	3.31492	5.205	FASTKD2	12.669	20.5694
							88	1		U2AF2	3.16953	5.08869	PABPN1	21.9929	29.9644
							89	9		SAFB	5.26316	7.85112	HLTF	17.3665	25.9786
							90	2		QKI	5.29224	7.99651	HNRNPK	5.8363	14.6619
							91	3		CSTF2T	5.03053	8.40361	BCLAF1	8.96797	19.0747
							92	7		TIAL1	3.43123	7.70573	PCBP2	10.3915	21.3523
							93	3		HNRNPA1	12.5618	17.1852	RBM15	11.4591	22.6335
							94	2		HNRNPUL1	4.68159	9.77028	STAU2	12.5979	26.1922
							95	3		HNRNPL	7.50218	12.7363	AKAP1	25.6228	40.4982
							96	3		DROSHA	9.13056	15.2079	UCHL5	8.54093	26.121
							97	2		TAF15	5.37947	13.4051	GRWD1	5.40925	23.274
							98	3		FUBP3	3.08229	11.3405	FAM120A	22.9893	41.2811
							99	2		KHSRP	4.88514	14.3646	YBX3	16.6548	35.9431
							100	1		TIA1	5.6121	21.8377	UPF1	23.1317	45.7651
							101	0		ZC3H11A	12.3292	33.1201	IGF2BP3	30.3203	58.0783
							102	0		CSTF2	1.54115	40.7386	IGF2BP1	25.1246	54.6619
							103	0

## Sheet: Fig4
Figure 4a						Figure 4b					Figure 4c					Figure 4d
By interaction with AGO: Direct interaction						DMS scores by regions					DMS scores by Num. of RBPs					DMS scores by individual RBPs
	bin 1	bin 2	bin 3	bin 4			No RBS	Lenient	Stringent		nrbps	n	delta_score_mean	delta_score_ci95			delta_score_mean	delta_score_ci95	signed_logq
observations	1159	1159	1159	1159		delta_score_mean	0.0922985	0.193444	0.608595		1	132081	0.119083	0.00281547		No RBS	0.150923	0.00355056	0
log2fc_mean	-0.195131	-0.160973	-0.161886	-0.131413		delta_score_ci95	0.0243207	0.0294243	0.0315269		2	120020	0.142934	0.00325413		SERBP1	0.783425	0.0317876	280.472
log2fc_ci95	0.0272712	0.0258091	0.027024	0.0263895		score_ivt_mean	-0.649289	-0.644897	-0.63594		3	104116	0.151677	0.00363917		SDAD1	0.673697	0.0171608	319.958
lau_mean	0.540222	0.544348	0.548586	0.553424		score_ivt_ci95	0.0120463	0.0113341	0.0116092		4	92442	0.164824	0.00406655		LARP7	0.673195	0.011354	319.958
lau_ci95	0.00694365	0.00738063	0.00747745	0.00737497		mrna_level_mean	11.6193	11.7393	11.975		5	79797	0.182851	0.0044604		RPS11	0.61268	0.0112126	319.958
ta_mean	3.5365	3.5365	3.5365	3.5365		mrna_level_ci95	0.379641	0.372062	0.372418		6	69443	0.203645	0.00491394		ABCF1	0.606629	0.0103003	319.958
ta_ci95	0.0118724	0.0118724	0.0118724	0.0118724							7	60552	0.214856	0.0052984		APOBEC3C	0.598906	0.0041358	319.958
sps_mean	-7.63274	-7.63274	-7.63274	-7.63274							8	52811	0.237505	0.00587163		PABPC4	0.587021	0.00314683	319.958
sps_ci95	0.112926	0.112926	0.112926	0.112926							9	46356	0.243521	0.00627018		PHF6	0.584553	0.00767538	319.958
len_3utr_mean	1570.78	1584.45	1577.97	1588.09							>=10	499800	0.365002	0.00202037		SBDS	0.558385	0.0120656	319.958
len_3utr_ci95	46.8539	47.0771	46.5304	46.326												PCBP1	0.557576	0.00628898	319.958
signal_mean	0.0185241	0.0181569	0.0178672	0.0179213							* n: The number of 3'UTR fragments (100 nt in length)					UTP18	0.526951	0.00954952	319.958
signal_ci95	0.000457069	0.000454035	0.000447749	0.000460077												SLBP	0.502668	0.0147785	319.958
dist_mts_mean	0	94.9862	241.569	514.664												NPM1	0.49891	0.00844479	319.958
dist_mts_ci95	0	8.29388	15.8502	25.351												DDX55	0.496188	0.00345869	319.958
																EWSR1	0.492293	0.00645614	319.958
By interaction with AGO: Others																ZRANB2	0.488212	0.00709585	319.958
	bin 1	bin 2	bin 3	bin 4												EIF4G2	0.486996	0.00632137	319.958
observations	5037	5037	5037	5037												RBM22	0.486737	0.00869477	319.958
log2fc_mean	-0.190489	-0.174228	-0.16601	-0.137039												DDX24	0.483029	0.00792923	319.958
log2fc_ci95	0.0127517	0.0124342	0.0126395	0.0121442												GNL3	0.479769	0.00681863	319.958
lau_mean	0.536833	0.541175	0.540771	0.542654												DDX6	0.479397	0.00329343	319.958
lau_ci95	0.00322688	0.00329673	0.00331687	0.00331399												YWHAG	0.477612	0.00616709	319.958
ta_mean	3.54838	3.54838	3.54838	3.54838												NONO	0.476384	0.00486853	319.958
ta_ci95	0.00593117	0.00593117	0.00593117	0.00593117												LSM11	0.475509	0.00357929	319.958
sps_mean	-7.79344	-7.79344	-7.79344	-7.79344												CPEB4	0.471459	0.00619738	319.958
sps_ci95	0.0569099	0.0569099	0.0569099	0.0569099												FMR1	0.470921	0.00554992	319.958
len_3utr_mean	1486.69	1490.17	1501.13	1522.14												WRN	0.468785	0.00631359	319.958
len_3utr_ci95	21.6098	21.5995	21.3896	20.9746												DDX3X	0.468686	0.0050046	319.958
signal_mean	0.0232443	0.0230445	0.0230005	0.0229852												DDX51	0.467861	0.00671625	319.958
signal_ci95	0.000467415	0.000468873	0.000470127	0.000469265												KHSRP	0.46691	0.00351086	319.958
dist_mts_mean	0	101.832	250.525	516.122												ZC3H11A	0.465995	0.00330624	319.958
dist_mts_ci95	0	4.37899	7.92367	12.244												CPSF6	0.464988	0.00457781	319.958
																DGCR8	0.462806	0.00521718	319.958
																WDR43	0.462431	0.00700117	319.958
																RPS3	0.455272	0.00725525	319.958
																NCBP2	0.454866	0.00605356	319.958
																PTBP1	0.452471	0.00646143	319.958
																NOLC1	0.451706	0.00328815	319.958
																PUM2	0.446961	0.00364726	319.958
																GTF2F1	0.445505	0.00488829	319.958
																HNRNPM	0.444164	0.00609136	319.958
																EXOSC5	0.443076	0.00607791	319.958
																DDX52	0.441572	0.00583091	319.958
																AATF	0.441329	0.00862838	319.958
																LARP4	0.439096	0.0043778	319.958
																ZNF800	0.438201	0.0106261	319.958
																DHX30	0.436108	0.00502786	319.958
																XRN2	0.435989	0.00564405	319.958
																UTP3	0.435967	0.00838308	319.958
																GEMIN5	0.433442	0.00483776	319.958
																EIF3G	0.424712	0.00745274	319.958
																SMNDC1	0.416052	0.00542504	319.958
																PRPF8	0.415247	0.00624196	319.958
																SLTM	0.413115	0.00523891	319.958
																FXR2	0.410765	0.00511786	319.958
																SUPV3L1	0.409748	0.0155119	302.789
																SSB	0.408796	0.0179654	235.8
																TARDBP	0.408589	0.0062937	319.958
																PUS1	0.407619	0.00620822	319.958
																FASTKD2	0.407442	0.00547503	319.958
																ZC3H8	0.406214	0.00855646	319.958
																DDX21	0.405629	0.00596991	319.958
																RBFOX2	0.40544	0.00345403	319.958
																AKAP1	0.401668	0.00423677	319.958
																TRA2A	0.399041	0.00751704	319.958
																PUM1	0.3977	0.00569327	319.958
																METAP2	0.397136	0.00421893	319.958
																NIPBL	0.395766	0.00527192	319.958
																HNRNPK	0.391957	0.00538945	319.958
																U2AF1	0.391274	0.0060606	319.958
																SF3B4	0.385855	0.00923924	319.958
																TBRG4	0.384932	0.00465095	319.958
																CSTF2T	0.380288	0.00367672	319.958
																UCHL5	0.378653	0.00428047	319.958
																AQR	0.378488	0.00759061	319.958
																TROVE2	0.377073	0.003957	319.958
																TIA1	0.371925	0.00290423	319.958
																FUS	0.371394	0.00343364	319.958
																ZNF622	0.371117	0.0055073	319.958
																NSUN2	0.370554	0.0101244	319.958
																DROSHA	0.367368	0.00434011	319.958
																WDR3	0.363284	0.0103418	319.958
																GRWD1	0.361494	0.00675624	319.958
																AARS	0.360342	0.00629018	319.958
																DDX42	0.359107	0.00556339	319.958
																AKAP8L	0.35842	0.00443061	319.958
																EFTUD2	0.357468	0.00668672	319.958
																UPF1	0.357012	0.00263919	319.958
																KHDRBS1	0.349085	0.00302893	319.958
																U2AF2	0.345436	0.00524879	319.958
																XRCC6	0.345078	0.00455247	319.958
																FTO	0.344143	0.0048296	319.958
																RBM15	0.34106	0.00489606	319.958
																ILF3	0.340239	0.00353961	319.958
																FXR1	0.339227	0.00395794	319.958
																BUD13	0.337679	0.00570654	319.958
																MTPAP	0.336634	0.00415369	319.958
																QKI	0.331276	0.00614679	319.958
																SRSF7	0.330101	0.00770616	319.958
																HNRNPC	0.320715	0.00425184	319.958
																LIN28B	0.31891	0.00370495	319.958
																GPKOW	0.316919	0.00668121	319.958
																SF3B1	0.316525	0.00881661	300.625
																SND1	0.312299	0.00330747	319.958
																AGGF1	0.312243	0.00436587	319.958
																HNRNPUL1	0.311531	0.00472624	319.958
																IGF2BP1	0.310578	0.00285367	319.958
																FAM120A	0.304606	0.00261494	319.958
																PPIL4	0.292474	0.00381407	319.958
																IGF2BP2	0.289524	0.00303916	319.958
																TAF15	0.288971	0.00425049	319.958
																SRSF1	0.287488	0.00565298	319.958
																YBX3	0.261698	0.00283569	319.958
																SAFB2	0.229493	0.00361097	150.573
																MATR3	0.220065	0.00882984	57.7518
																HLTF	0.210219	0.00635835	60.5391
																HNRNPL	0.208825	0.0035285	79.6653
																HNRNPU	0.180891	0.00285091	20.1838
																HNRNPA1	0.172163	0.00401969	8.93143
																SAFB	0.0785751	0.00428025	-180.644

## Sheet: Fig5
Figure 5a
miR-124
	Weak	Medium	Strong
n	491	490	491
log2fc_ago2occ_mean	0.333666	0.791187	1.27793
log2fc_ago2occ_ci95	0.0755959	0.102231	0.136808
miR-7
	Weak	Medium	Strong
n	532	531	532
log2fc_ago2occ_mean	0.229204	0.533255	0.859732
log2fc_ago2occ_ci95	0.0560419	0.0837595	0.111129
* n: The number of 3'UTR fragments (100 nt in length)

## Sheet: Fig6
Figure 6a						Figure 6b						Figure 6c						Figure 6d						Figure 6e						Figure 6f						Figure 6g
By site types: Single 8mer						By SPS: Strong						By RBP function: Stabilization						By RBP domains: Helicase						By strand specificity: ssRNA binding						By cytoplasmic fraction: >0.2						Previously reported: MT suppressor
	bin 1	bin 2	bin 3	bin 4			bin 1	bin 2	bin 3	bin 4			bin 1	bin 2	bin 3	bin 4			bin 1	bin 2	bin 3	bin 4			bin 1	bin 2	bin 3	bin 4			bin 1	bin 2	bin 3	bin 4			bin 1	bin 2	bin 3	bin 4
observations	2461	2461	2461	2461		observations	3534	3534	3534	3534		observations	2630	2630	2630	2630		observations	2449	2449	2449	2449		observations	1387	1387	1387	1387		observations	3250	3250	3250	3250		observations	7391	7391	7391	7391
log2fc_mean	-0.382204	-0.343323	-0.318369	-0.276347		log2fc_mean	-0.18418	-0.176447	-0.158782	-0.132563		log2fc_mean	-0.180601	-0.175459	-0.139577	-0.135974		log2fc_mean	-0.210148	-0.179083	-0.167859	-0.139268		log2fc_mean	-0.168305	-0.171268	-0.124175	-0.126312		log2fc_mean	-0.207305	-0.184343	-0.169095	-0.13794		log2fc_mean	-0.20733	-0.19207	-0.17781	-0.13642
log2fc_ci95	0.0218817	0.0209249	0.0200564	0.0200216		log2fc_ci95	0.0157722	0.0152175	0.0151735	0.0143604		log2fc_ci95	0.0179471	0.0173255	0.0169834	0.0162993		log2fc_ci95	0.0176927	0.0172304	0.017766	0.0183003		log2fc_ci95	0.0234124	0.0237238	0.0225591	0.0229499		log2fc_ci95	0.0160083	0.0155811	0.015029	0.0147475		log2fc_ci95	0.011917	0.012089	0.01239	0.012051
lau_mean	0.564762	0.569666	0.569687	0.57167		lau_mean	0.473102	0.473639	0.476759	0.47704		lau_mean	0.549673	0.554513	0.556997	0.556918		lau_mean	0.532515	0.536611	0.535028	0.535849		lau_mean	0.551208	0.557904	0.557746	0.55773		lau_mean	0.522951	0.529076	0.531328	0.53077		lau_mean	0.566611	0.5731	0.57452	0.57632
lau_ci95	0.00444047	0.00461136	0.00464236	0.00465437		lau_ci95	0.00370514	0.00376836	0.00380479	0.00384058		lau_ci95	0.0044107	0.00453214	0.00453064	0.00458032		lau_ci95	0.00474438	0.00483877	0.00485196	0.00482241		lau_ci95	0.00583158	0.00610946	0.00622696	0.00637745		lau_ci95	0.00416409	0.00432703	0.00433018	0.00433311		lau_ci95	0.002439	0.002463	0.002463	0.002486
ta_mean	3.54579	3.54579	3.54579	3.54579		ta_mean	3.58344	3.58344	3.58344	3.58344		ta_mean	3.52919	3.52919	3.52919	3.52919		ta_mean	3.54822	3.54822	3.54822	3.54822		ta_mean	3.53494	3.53494	3.53494	3.53494		ta_mean	3.54757	3.54757	3.54757	3.54757		ta_mean	3.49225	3.49225	3.49225	3.49225
ta_ci95	0.007983	0.007983	0.007983	0.007983		ta_ci95	0.00876277	0.00876277	0.00876277	0.00876277		ta_ci95	0.00760969	0.00760969	0.00760969	0.00760969		ta_ci95	0.0085932	0.0085932	0.0085932	0.0085932		ta_ci95	0.0112564	0.0112564	0.0112564	0.0112564		ta_ci95	0.00728537	0.00728537	0.00728537	0.00728537		ta_ci95	0.004974	0.004974	0.004974	0.004974
sps_mean	-8.34021	-8.34021	-8.34021	-8.34021		sps_mean	-9.98265	-9.98265	-9.98265	-9.98265		sps_mean	-7.6552	-7.6552	-7.6552	-7.6552		sps_mean	-7.75772	-7.75772	-7.75772	-7.75772		sps_mean	-7.62407	-7.62407	-7.62407	-7.62407		sps_mean	-7.86555	-7.86555	-7.86555	-7.86555		sps_mean	-8.22982	-8.22982	-8.22982	-8.22982
sps_ci95	0.0744544	0.0744544	0.0744544	0.0744544		sps_ci95	0.0379671	0.0379671	0.0379671	0.0379671		sps_ci95	0.0768914	0.0768914	0.0768914	0.0768914		sps_ci95	0.0852254	0.0852254	0.0852254	0.0852254		sps_ci95	0.110152	0.110152	0.110152	0.110152		sps_ci95	0.0729268	0.0729268	0.0729268	0.0729268		sps_ci95	0.039498	0.039498	0.039498	0.039498
len_3utr_mean	1496.31	1492.43	1500.65	1513.43		len_3utr_mean	1271.94	1269.47	1280.97	1300.1		len_3utr_mean	1563.36	1571.55	1581.67	1602.45		len_3utr_mean	1425.9	1440.48	1453.7	1483.22		len_3utr_mean	1667.84	1674.96	1671.19	1690.99		len_3utr_mean	1391.06	1392.85	1398.47	1408.16		len_3utr_mean	2274.22	2268.33	2270.42	2269.28
len_3utr_ci95	32.8632	32.8246	32.8951	32.5228		len_3utr_ci95	23.0984	22.7447	22.6071	22.2995		len_3utr_ci95	31.1138	30.5992	30.3009	29.7104		len_3utr_ci95	31.0505	30.785	30.4368	29.733		len_3utr_ci95	43.8573	43.2826	43.0572	42.5454		len_3utr_ci95	25.7858	25.77	25.8006	25.296		len_3utr_ci95	36.733	36.3533	36.5431	36.4482
signal_mean	0.0307718	0.0304665	0.0299031	0.029786		signal_mean	0.0228301	0.022642	0.0225877	0.0225632		signal_mean	0.0232822	0.0229202	0.0227099	0.0226842		signal_mean	0.0378631	0.0373151	0.0364707	0.0360684		signal_mean	0.0278895	0.0270473	0.0266027	0.0270778		signal_mean	0.0286442	0.028429	0.02832	0.0280639		dist_mts_mean	0	70.1138	217.03	628.51
signal_ci95	0.000783409	0.000781143	0.000786548	0.000786437		signal_ci95	0.00049355	0.000495988	0.000501006	0.00049737		signal_ci95	0.000524787	0.000525186	0.00052064	0.000515581		signal_ci95	0.000884439	0.000857636	0.00085969	0.000852975		signal_ci95	0.00154293	0.00149864	0.00148982	0.00150889		signal_ci95	0.000590803	0.000591515	0.000599927	0.000598503		dist_mts_ci95	0	2.58539	6.68881	16.8169
dist_mts_mean	0	109.032	246.841	489.747		dist_mts_mean	0	83.423	212.879	445.349		dist_mts_mean	0	83.181	224.677	508.065		dist_mts_mean	0	99.4398	255.381	533.807		dist_mts_mean	0	87.832	221.045	493.85		dist_mts_mean	0	85.3932	228.01	500.748
dist_mts_ci95	0	6.95263	11.9624	17.6431		dist_mts_ci95	0	4.37546	8.23002	12.901		dist_mts_ci95	0	5.11877	9.94595	16.3912		dist_mts_ci95	0	6.21412	11.4254	18.3672		dist_mts_ci95	0	7.27272	13.425	22.1974		dist_mts_ci95	0	4.50304	9.20517	15.7185
By site types: Single 7mer-m8						By SPS: Medium						By RBP function: Destabilization						By RBP domains: Others						By strand specificity: dsRNA binding						By cytoplasmic fraction: <0.15						Previously reported: MT enhancer
	bin 1	bin 2	bin 3	bin 4			bin 1	bin 2	bin 3	bin 4			bin 1	bin 2	bin 3	bin 4			bin 1	bin 2	bin 3	bin 4			bin 1	bin 2	bin 3	bin 4			bin 1	bin 2	bin 3	bin 4			bin 1	bin 2	bin 3	bin 4
observations	3077	3077	3077	3077		observations	2516	2516	2516	2516		observations	2837	2837	2837	2837		observations	5726	5726	5726	5726		observations	1437	1437	1437	1437		observations	3623	3623	3623	3623		observations	5222	5222	5222	5222
log2fc_mean	-0.16416	-0.141529	-0.135546	-0.122787		log2fc_mean	-0.199191	-0.184833	-0.178735	-0.15774		log2fc_mean	-0.208096	-0.175656	-0.159379	-0.122667		log2fc_mean	-0.183376	-0.166812	-0.163448	-0.133769		log2fc_mean	-0.184539	-0.18795	-0.152694	-0.13581		log2fc_mean	-0.193766	-0.181284	-0.156477	-0.143647		log2fc_mean	-0.2349	-0.21621	-0.18772	-0.17565
log2fc_ci95	0.0160893	0.015263	0.0153712	0.0151208		log2fc_ci95	0.0189875	0.0175553	0.0176394	0.0174119		log2fc_ci95	0.0179721	0.0164223	0.0164403	0.0159246		log2fc_ci95	0.011921	0.0115682	0.0118564	0.0114941		log2fc_ci95	0.0251369	0.0236871	0.0221866	0.0230746		log2fc_ci95	0.0152406	0.014521	0.0146818	0.0143898		log2fc_ci95	-0.0149	-0.01485	-0.01419	-0.01465
lau_mean	0.503424	0.509657	0.511561	0.51451		lau_mean	0.535408	0.538172	0.539384	0.540286		lau_mean	0.540937	0.546154	0.547405	0.55048		lau_mean	0.537784	0.541519	0.541854	0.543919		lau_mean	0.541698	0.543913	0.545839	0.542726		lau_mean	0.535028	0.540711	0.544028	0.546708		lau_mean	0.573573	0.573384	0.574899	0.575231
lau_ci95	0.00425421	0.00433988	0.00442154	0.00442635		lau_ci95	0.00449026	0.00453578	0.00455209	0.00450172		lau_ci95	0.00428649	0.00453777	0.00461833	0.00470676		lau_ci95	0.00302685	0.00312037	0.00313982	0.00313507		lau_ci95	0.00603137	0.00605774	0.00612996	0.0060465		lau_ci95	0.00392517	0.00409756	0.00413256	0.00418548		lau_ci95	0.003078	0.003055	0.003031	0.003007
ta_mean	3.54181	3.54181	3.54181	3.54181		ta_mean	3.53271	3.53271	3.53271	3.53271		ta_mean	3.53886	3.53886	3.53886	3.53886		ta_mean	3.54705	3.54705	3.54705	3.54705		ta_mean	3.54586	3.54586	3.54586	3.54586		ta_mean	3.54128	3.54128	3.54128	3.54128		ta_mean	3.49325	3.49325	3.49325	3.49325
ta_ci95	0.00803028	0.00803028	0.00803028	0.00803028		ta_ci95	0.0069707	0.0069707	0.0069707	0.0069707		ta_ci95	0.00735315	0.00735315	0.00735315	0.00735315		ta_ci95	0.00553938	0.00553938	0.00553938	0.00553938		ta_ci95	0.0115631	0.0115631	0.0115631	0.0115631		ta_ci95	0.00678121	0.00678121	0.00678121	0.00678121		ta_ci95	0.005683	0.005683	0.005683	0.005683
sps_mean	-8.67998	-8.67998	-8.67998	-8.67998		sps_mean	-7.79543	-7.79543	-7.79543	-7.79543		sps_mean	-7.65901	-7.65901	-7.65901	-7.65901		sps_mean	-7.77272	-7.77272	-7.77272	-7.77272		sps_mean	-7.68871	-7.68871	-7.68871	-7.68871		sps_mean	-7.78657	-7.78657	-7.78657	-7.78657		sps_mean	-8.18162	-8.18162	-8.18162	-8.18162
sps_ci95	0.0661472	0.0661472	0.0661472	0.0661472		sps_ci95	0.0184964	0.0184964	0.0184964	0.0184964		sps_ci95	0.0720713	0.0720713	0.0720713	0.0720713		sps_ci95	0.0533481	0.0533481	0.0533481	0.0533481		sps_ci95	0.109579	0.109579	0.109579	0.109579		sps_ci95	0.0659984	0.0659984	0.0659984	0.0659984		sps_ci95	0.047952	0.047952	0.047952	0.047952
len_3utr_mean	1413.71	1417.28	1423.02	1435.5		len_3utr_mean	1498.17	1503.08	1503.25	1510.42		len_3utr_mean	1475.55	1488.36	1493.8	1514.74		len_3utr_mean	1511.56	1515.43	1526.63	1548.37		len_3utr_mean	1489.74	1498.37	1501.69	1519.77		len_3utr_mean	1475.96	1484.14	1480.45	1495.5		len_3utr_mean	2082.31	2077.39	2075.49	2076.82
len_3utr_ci95	26.4824	26.6243	26.4246	26.1469		len_3utr_ci95	30.3184	30.406	30.326	30.1752		len_3utr_ci95	27.8035	27.8064	27.5743	27.106		len_3utr_ci95	20.5626	20.5741	20.3541	20.0076		len_3utr_ci95	40.494	40.6116	40.2536	39.6826		len_3utr_ci95	25.4455	25.5056	25.2845	25.1121		len_3utr_ci95	40.8241	40.4452	40.3505	40.3505
signal_mean	0.0219087	0.021697	0.021569	0.0215882		signal_mean	0.0300873	0.0295768	0.0293846	0.0289754		signal_mean	0.020855	0.0207312	0.0206607	0.0205713		signal_mean	0.0220809	0.0218932	0.0217863	0.0217592		signal_mean	0.0256049	0.0252408	0.0250605	0.0243521		signal_mean	0.0214014	0.0212038	0.0211503	0.0210678		dist_mts_mean	0	115.747	326.214	765.096
signal_ci95	0.000417666	0.00042235	0.000419642	0.000417398		signal_ci95	0.000734145	0.000743478	0.000740278	0.000731304		signal_ci95	0.000364207	0.000364436	0.000362179	0.000362018		signal_ci95	0.000407548	0.000407723	0.000409261	0.00040883		signal_ci95	0.000657019	0.000649762	0.000653995	0.000630651		signal_ci95	0.000499339	0.00049925	0.000499655	0.000499461		dist_mts_ci95	0	4.97277	10.727	21.1935
dist_mts_mean	0	91.037	231.867	496.022		dist_mts_mean	0	116.171	265.231	519.421		dist_mts_mean	0	91.5643	240.054	524.65		dist_mts_mean	0	100.02	247.902	516.046		dist_mts_mean	0	82.9555	217.952	487.701		dist_mts_mean	0	99.3182	244.063	503.242
dist_mts_ci95	0	5.12418	9.31436	14.7145		dist_mts_ci95	0	7.67233	12.5746	18.1655		dist_mts_ci95	0	4.92983	9.87438	16.41		dist_mts_ci95	0	3.92812	7.36832	11.5483		dist_mts_ci95	0	5.66763	12.18	22.1672		dist_mts_ci95	0	5.23344	9.39345	14.3024
By site types: Single 7mer-A1						By SPS: Weak																		By strand specificity: Unannotated
	bin 1	bin 2	bin 3	bin 4			bin 1	bin 2	bin 3	bin 4															bin 1	bin 2	bin 3	bin 4
observations	4081	4081	4081	4081		observations	3477	3477	3477	3477														observations	5168	5168	5168	5168
log2fc_mean	-0.169166	-0.145338	-0.11795	-0.101079		log2fc_mean	-0.196115	-0.177992	-0.158142	-0.14534														log2fc_mean	-0.198578	-0.181606	-0.161726	-0.142082
log2fc_ci95	0.013522	0.0130892	0.0131741	0.0124472		log2fc_ci95	0.0148185	0.0146456	0.0144598	0.0143677														log2fc_ci95	0.0129053	0.0122831	0.0123202	0.012055
lau_mean	0.556895	0.559058	0.560388	0.560549		lau_mean	0.600825	0.605005	0.60718	0.606095														lau_mean	0.532533	0.537924	0.541504	0.543739
lau_ci95	0.0036483	0.00367559	0.00373445	0.00372696		lau_ci95	0.00312812	0.00311985	0.00316923	0.00313286														lau_ci95	0.00330064	0.00342213	0.00346594	0.00350236
ta_mean	3.54208	3.54208	3.54208	3.54208		ta_mean	3.51497	3.51497	3.51497	3.51497														ta_mean	3.54683	3.54683	3.54683	3.54683
ta_ci95	0.00625627	0.00625627	0.00625627	0.00625627		ta_ci95	0.00596801	0.00596801	0.00596801	0.00596801														ta_ci95	0.00564907	0.00564907	0.00564907	0.00564907
sps_mean	-6.45712	-6.45712	-6.45712	-6.45712		sps_mean	-5.51723	-5.51723	-5.51723	-5.51723														sps_mean	-7.79983	-7.79983	-7.79983	-7.79983
sps_ci95	0.0519267	0.0519267	0.0519267	0.0519267		sps_ci95	0.0349768	0.0349768	0.0349768	0.0349768														sps_ci95	0.0550977	0.0550977	0.0550977	0.0550977
len_3utr_mean	1497.2	1507.49	1509.77	1529.11		len_3utr_mean	1594.04	1601.02	1602.69	1621.92														len_3utr_mean	1461.54	1464.26	1465.54	1480.58
len_3utr_ci95	23.2392	23.0499	23.0632	22.732		len_3utr_ci95	26.0205	26.0972	26.0146	25.6299														len_3utr_ci95	21.2794	21.4407	21.2091	20.9892
signal_mean	0.0297827	0.0293281	0.02899	0.0290127		signal_mean	0.0296674	0.0293134	0.0288457	0.0287086														signal_mean	0.0228147	0.0226481	0.0226253	0.0225227
signal_ci95	0.000550844	0.000553079	0.000549189	0.000550204		signal_ci95	0.000750799	0.00074378	0.000743273	0.000747402														signal_ci95	0.000432565	0.000431118	0.000432432	0.00043156
dist_mts_mean	0	99.9368	249.911	533.163		dist_mts_mean	0	96.6621	255.253	570.815														dist_mts_mean	0	101.841	250.303	513.54
dist_mts_ci95	0	5.3812	9.16442	14.2944		dist_mts_ci95	0	5.02016	9.35898	15.9372														dist_mts_ci95	0	4.44767	8.0626	12.3671
By site types: Single 6mer
	bin 1	bin 2	bin 3	bin 4
observations	4848	4848	4848	4848
log2fc_mean	-0.0548132	-0.0420981	-0.0429417	-0.0271812
log2fc_ci95	0.0104995	0.0107133	0.0106301	0.010993
lau_mean	0.481959	0.485225	0.485797	0.486525
lau_ci95	0.00335831	0.00338706	0.00338675	0.00341304
ta_mean	3.53878	3.53878	3.53878	3.53878
ta_ci95	0.00602753	0.00602753	0.00602753	0.00602753
sps_mean	-6.86765	-6.86765	-6.86765	-6.86765
sps_ci95	0.0460765	0.0460765	0.0460765	0.0460765
len_3utr_mean	1348.64	1352.97	1361.1	1379.43
len_3utr_ci95	19.9792	19.9432	19.7	19.3773
signal_mean	0.0215349	0.021349	0.0212931	0.0212317
signal_ci95	0.000351485	0.000350391	0.000352827	0.000349221
dist_mts_mean	0	77.9262	215.366	480.303
dist_mts_ci95	0	3.11585	6.63329	11.4223

## Sheet: Fig7
Figure 7a (Supplementary Figure 7a)																		Figure 7b					Figure 7c																			Figure 7d
* gene_id: RefSeq identifier, length: full-length of the transcript, position: 0-based position in the transcript, seq: corresponding nucleotide in the position, dbn: dot-bracket notation of the predicted secondary structure
SSB (NM_003142, transcript length=1706)						UBA1 (NM_003334, transcript length=3599)						CRAT (NM_000755, transcript length=2773)
gene_id	length	position	seq	dbn		gene_id	length	position	seq	dbn		gene_id	length	position	seq	dbn
NM_003142	1706	1507	G	.		NM_003334	3599	3487	C	.		NM_000755	2773	2243	C	.
NM_003142	1706	1508	A	.		NM_003334	3599	3488	C	.		NM_000755	2773	2244	C	.
NM_003142	1706	1509	G	.		NM_003334	3599	3489	C	.		NM_000755	2773	2245	U	.
NM_003142	1706	1510	A	.		NM_003334	3599	3490	A	.		NM_000755	2773	2246	U	.
NM_003142	1706	1511	A	(		NM_003334	3599	3491	A	.		NM_000755	2773	2247	G	(
NM_003142	1706	1512	A	(		NM_003334	3599	3492	C	.		NM_000755	2773	2248	G	(
NM_003142	1706	1513	G	(		NM_003334	3599	3493	U	(		NM_000755	2773	2249	U	(
NM_003142	1706	1514	G	(		NM_003334	3599	3494	A	(		NM_000755	2773	2250	U	(
NM_003142	1706	1515	A	(		NM_003334	3599	3495	G	(		NM_000755	2773	2251	C	(
NM_003142	1706	1516	A	(		NM_003334	3599	3496	C	.		NM_000755	2773	2252	C	.
NM_003142	1706	1517	A	(		NM_003334	3599	3497	C	(		NM_000755	2773	2253	C	.
NM_003142	1706	1518	A	.		NM_003334	3599	3498	A	(		NM_000755	2773	2254	U	.
NM_003142	1706	1519	A	.		NM_003334	3599	3499	A	(		NM_000755	2773	2255	C	.
NM_003142	1706	1520	U	.		NM_003334	3599	3500	G	(		NM_000755	2773	2256	U	.
NM_003142	1706	1521	U	.		NM_003334	3599	3501	U	.		NM_000755	2773	2257	U	.
NM_003142	1706	1522	U	(		NM_003334	3599	3502	C	.		NM_000755	2773	2258	C	.
NM_003142	1706	1523	U	(		NM_003334	3599	3503	U	.		NM_000755	2773	2259	C	.
NM_003142	1706	1524	U	(		NM_003334	3599	3504	G	(		NM_000755	2773	2260	U	(
NM_003142	1706	1525	U	(		NM_003334	3599	3505	G	(		NM_000755	2773	2261	U	(
NM_003142	1706	1526	U	.		NM_003334	3599	3506	U	.		NM_000755	2773	2262	G	(
NM_003142	1706	1527	G	.		NM_003334	3599	3507	G	(		NM_000755	2773	2263	G	(
NM_003142	1706	1528	U	(		NM_003334	3599	3508	U	(		NM_000755	2773	2264	U	.
NM_003142	1706	1529	U	(		NM_003334	3599	3509	U	(		NM_000755	2773	2265	U	.
NM_003142	1706	1530	G	(		NM_003334	3599	3510	C	(		NM_000755	2773	2266	C	.
NM_003142	1706	1531	U	(		NM_003334	3599	3511	C	.		NM_000755	2773	2267	C	(
NM_003142	1706	1532	U	.		NM_003334	3599	3512	C	.		NM_000755	2773	2268	C	(
NM_003142	1706	1533	U	(		NM_003334	3599	3513	U	.		NM_000755	2773	2269	U	.
NM_003142	1706	1534	A	(		NM_003334	3599	3514	C	.		NM_000755	2773	2270	C	.
NM_003142	1706	1535	A	(		NM_003334	3599	3515	A	.		NM_000755	2773	2271	U	.
NM_003142	1706	1536	C	(		NM_003334	3599	3516	U	.		NM_000755	2773	2272	U	.
NM_003142	1706	1537	U	.		NM_003334	3599	3517	C	.		NM_000755	2773	2273	C	.
NM_003142	1706	1538	U	.		NM_003334	3599	3518	A	.		NM_000755	2773	2274	C	.
NM_003142	1706	1539	G	.		NM_003334	3599	3519	U	.		NM_000755	2773	2275	C	.
NM_003142	1706	1540	U	.		NM_003334	3599	3520	C	.		NM_000755	2773	2276	U	.
NM_003142	1706	1541	C	.		NM_003334	3599	3521	C	.		NM_000755	2773	2277	G	)
NM_003142	1706	1542	U	.		NM_003334	3599	3522	C	.		NM_000755	2773	2278	G	)
NM_003142	1706	1543	U	.		NM_003334	3599	3523	C	.		NM_000755	2773	2279	U	.
NM_003142	1706	1544	U	.		NM_003334	3599	3524	C	.		NM_000755	2773	2280	C	.
NM_003142	1706	1545	U	.		NM_003334	3599	3525	U	.		NM_000755	2773	2281	C	.
NM_003142	1706	1546	U	.		NM_003334	3599	3526	A	.		NM_000755	2773	2282	C	.
NM_003142	1706	1547	G	)		NM_003334	3599	3527	C	.		NM_000755	2773	2283	C	.
NM_003142	1706	1548	U	)		NM_003334	3599	3528	C	.		NM_000755	2773	2284	C	)
NM_003142	1706	1549	U	)		NM_003334	3599	3529	U	.		NM_000755	2773	2285	C	)
NM_003142	1706	1550	A	)		NM_003334	3599	3530	G	)		NM_000755	2773	2286	A	)
NM_003142	1706	1551	U	.		NM_003334	3599	3531	A	)		NM_000755	2773	2287	A	)
NM_003142	1706	1552	G	)		NM_003334	3599	3532	A	)		NM_000755	2773	2288	A	.
NM_003142	1706	1553	C	)		NM_003334	3599	3533	C	)		NM_000755	2773	2289	U	.
NM_003142	1706	1554	A	)		NM_003334	3599	3534	C	)		NM_000755	2773	2290	C	.
NM_003142	1706	1555	A	)		NM_003334	3599	3535	C	)		NM_000755	2773	2291	U	.
NM_003142	1706	1556	A	.		NM_003334	3599	3536	C	.		NM_000755	2773	2292	A	.
NM_003142	1706	1557	U	.		NM_003334	3599	3537	U	.		NM_000755	2773	2293	C	.
NM_003142	1706	1558	G	)		NM_003334	3599	3538	C	)		NM_000755	2773	2294	U	.							SSB_WT	Protein conc. (uM)	Unbound			Bound			Total			Bound/Total			average	sd	SEM	0.95
NM_003142	1706	1559	A	)		NM_003334	3599	3539	U	)		NM_000755	2773	2295	G	)								0	9	7.96	11.49	0.1	0.2	0.07	0.010989	0.0245098	0.00605536	0.010989	0.0245098	0.00605536	0.0138514	0.0095544	0.00551623	0.0108118		SSB_WT, His-FUBP3, miR-216a-5p	condition	Unbound			Bound
NM_003142	1706	1560	G	)		NM_003334	3599	3540	U	)		NM_000755	2773	2296	A	)								0	8.5	7.82	9.43	0.12	0.21	0.07	0.0139211	0.0261519	0.00736842	0.0139211	0.0261519	0.00736842							RNA	11.5	10.04	5.82	0.11	0.03	0.06
NM_003142	1706	1561	A	)		NM_003334	3599	3541	G	)		NM_000755	2773	2297	G	)								0.6	7.75	7.76	7.39	0.18	0.41	0.11	0.0226986	0.0501836	0.0146667	0.0226986	0.0501836	0.0146667	0.029183	0.0186252	0.0107533	0.0210764			RNA+AGO	18.62	17.02	14.33	0.48	0.18	0.36
NM_003142	1706	1562	U	)		NM_003334	3599	3542	C	.		NM_000755	2773	2298	C	)								1.5	7.24	6.89	6.42	1	1.32	0.69	0.121359	0.16078	0.0970464	0.121359	0.16078	0.0970464	0.126395	0.0321636	0.0185697	0.0363965			RNA+RBP	5.11	7.92	2.81	3.26	0.46	2.96
NM_003142	1706	1563	U	)		NM_003334	3599	3543	C	.		NM_000755	2773	2299	C	)								3	5.84	5.39	4.32	2.83	3.47	1.99	0.326413	0.391648	0.315372	0.326413	0.391648	0.315372	0.344478	0.0412218	0.0237994	0.0466469			RNA+AGO+RBP	1.52	7.32	0.5	12.37	7.15	8.59
NM_003142	1706	1564	U	)		NM_003334	3599	3544	A	.		NM_000755	2773	2300	A	(								6	3.76	3.34	2.69	3.78	4.47	3.12	0.501326	0.572343	0.537005	0.501326	0.572343	0.537005	0.536892	0.0355086	0.0205009	0.0401817
NM_003142	1706	1565	C	)		NM_003334	3599	3545	C	)		NM_000755	2773	2301	C	(																										SSB_MUT, His-FUBP3, miR-216a-5p	condition	Unbound			Bound
NM_003142	1706	1566	U	)		NM_003334	3599	3546	U	)		NM_000755	2773	2302	G	(							SSB_MUT	Protein conc. (uM)	Unbound			Bound			Total			Bound/Total			average	sd	SEM	0.95			RNA	14.34	12.59	22.44	0.49	0.06	0.14
NM_003142	1706	1567	U	)		NM_003334	3599	3547	G	)		NM_000755	2773	2303	G	(								0	7.95	7.98	9.64	0.06	0.06	0.04	8.01	8.04	9.68	0.00749064	0.00746269	0.00413223	0.00636185	0.00193096	0.00111484	0.00218508			RNA+AGO	20.24	19.04	25.35	0.51	0.25	0.37
NM_003142	1706	1568	U	)		NM_003334	3599	3548	C	.		NM_000755	2773	2304	A	(								0	8.18	8.07	9.86	0.07	0.07	0.04	8.25	8.14	9.9	0.00848485	0.00859951	0.0040404							RNA+RBP	11.49	9.93	15.11	1.27	0.36	2.44
NM_003142	1706	1569	G	(		NM_003334	3599	3549	C	.		NM_000755	2773	2305	C	.								0.6	8.2	8.17	9.82	0.1	0.11	0.06	8.3	8.28	9.88	0.0120482	0.013285	0.00607287	0.0104687	0.0038568	0.00222672	0.00436438			RNA+AGO+RBP	17.18	16.15	13.65	3.39	3.59	6.72
NM_003142	1706	1570	A	(		NM_003334	3599	3550	U	(		NM_000755	2773	2306	C	.								1.5	7.75	8.51	7.78	0.19	0.24	0.13	7.94	8.75	7.91	0.0239295	0.0274286	0.0164349	0.0225976	0.00561654	0.00324271	0.00635572
NM_003142	1706	1571	A	(		NM_003334	3599	3551	U	(		NM_000755	2773	2307	G	(								3	7.58	8.19	7.11	0.75	0.58	0.55	8.33	8.77	7.66	0.090036	0.0661345	0.0718016	0.0759907	0.0124893	0.00721068	0.0141329		UBA1_WT, His-PCBP2, miR-34a-5p	condition	Unbound			Bound
NM_003142	1706	1572	U	(		NM_003334	3599	3552	C	(		NM_000755	2773	2308	C	(								6	7.1	7.48	5.78	1.91	1.26	1.36	9.01	8.74	7.14	0.211987	0.144165	0.190476	0.182209	0.0346585	0.0200101	0.0392198			RNA	14.81	8.96	12.47	3.29	2.38	2.95
NM_003142	1706	1573	G	.		NM_003334	3599	3553	U	(		NM_000755	2773	2309	A	(																											RNA+AGO	20.84	17.77	23.05	5.36	4.59	5.31
NM_003142	1706	1574	U	.		NM_003334	3599	3554	A	.		NM_000755	2773	2310	U	(							SSB_WT	Protein conc. (uM)	Unbound			Bound			Total			Bound/Total			average	sd	SEM	0.95			RNA+RBP	3.82	8.63	5.75	5.62	3.18	6.6
NM_003142	1706	1575	A	.		NM_003334	3599	3555	C	.		NM_000755	2773	2311	C	.								0	9	7.96	11.49	0.1	0.2	0.07	0.010989	0.0245098	0.00605536	0.010989	0.0245098	0.00605536	0.0138514	0.0095544	0.00551623	0.0108118			RNA+AGO+RBP	2.03	9.15	4.05	14.94	7.89	15.57
NM_003142	1706	1576	U	.		NM_003334	3599	3556	C	.		NM_000755	2773	2312	C	.								0	8.5	7.82	9.43	0.12	0.21	0.07	0.0139211	0.0261519	0.00736842	0.0139211	0.0261519	0.00736842
NM_003142	1706	1577	U	.		NM_003334	3599	3557	U	(		NM_000755	2773	2313	U	.								0.6	7.75	7.76	7.39	0.18	0.41	0.11	0.0226986	0.0501836	0.0146667	0.0226986	0.0501836	0.0146667	0.029183	0.0186252	0.0107533	0.0210764		UBA1_MUT, His-PCBP2, miR-34a-5p	condition	Unbound			Bound
NM_003142	1706	1578	G	)		NM_003334	3599	3558	U	(		NM_000755	2773	2314	C	.								1.5	7.24	6.89	6.42	1	1.32	0.69	0.121359	0.16078	0.0970464	0.121359	0.16078	0.0970464	0.126395	0.0321636	0.0185697	0.0363965			RNA	14.76	11.02	13.3	1.62	1.2	1.22
NM_003142	1706	1579	U	)		NM_003334	3599	3559	G	(		NM_000755	2773	2315	C	.								3	5.84	5.39	4.32	2.83	3.47	1.99	0.326413	0.391648	0.315372	0.326413	0.391648	0.315372	0.344478	0.0412218	0.0237994	0.0466469			RNA+AGO	21.48	17.73	22.19	2.89	2.23	2.41
NM_003142	1706	1580	U	)		NM_003334	3599	3560	U	(		NM_000755	2773	2316	A	.								6	3.76	3.34	2.69	3.78	4.47	3.12	0.501326	0.572343	0.537005	0.501326	0.572343	0.537005	0.536892	0.0355086	0.0205009	0.0401817			RNA+RBP	8.05	11.22	7.52	2.71	1.45	2.7
NM_003142	1706	1581	C	)		NM_003334	3599	3561	U	(		NM_000755	2773	2317	G	.																											RNA+AGO+RBP	14.21	15.53	11.68	5.5	3.6	7.48
NM_003142	1706	1582	U	(		NM_003334	3599	3562	U	.		NM_000755	2773	2318	G	(							SSB_MUT	Protein conc. (uM)	Unbound			Bound			Total			Bound/Total			average	sd	SEM	0.95
NM_003142	1706	1583	G	(		NM_003334	3599	3563	G	(		NM_000755	2773	2319	G	(								0	7.95	7.98	9.64	0.06	0.06	0.04	8.01	8.04	9.68	0.00749064	0.00746269	0.00413223	0.00636185	0.00193096	0.00111484	0.00218508		CRAT_WT, His-PCBP2, miR-24-5p	condition	Unbound			Bound
NM_003142	1706	1584	U	(		NM_003334	3599	3564	A	(		NM_000755	2773	2320	G	(								0	8.18	8.07	9.86	0.07	0.07	0.04	8.25	8.14	9.9	0.00848485	0.00859951	0.0040404							RNA	8.29	7.18	7.72	0.27	0.36	0.37
NM_003142	1706	1585	U	(		NM_003334	3599	3565	A	.		NM_000755	2773	2321	G	(								0.6	8.2	8.17	9.82	0.1	0.11	0.06	8.3	8.28	9.88	0.0120482	0.013285	0.00607287	0.0104687	0.0038568	0.00222672	0.00436438			RNA+AGO	18.35	15.53	14.33	0.73	0.75	0.7
NM_003142	1706	1586	U	(		NM_003334	3599	3566	A	.		NM_000755	2773	2322	C	(								1.5	7.75	8.51	7.78	0.19	0.24	0.13	7.94	8.75	7.91	0.0239295	0.0274286	0.0164349	0.0225976	0.00561654	0.00324271	0.00635572			RNA+RBP	4.76	2.4	5.66	2.39	3.85	1.99
NM_003142	1706	1587	G	(		NM_003334	3599	3567	C	.		NM_000755	2773	2323	C	(								3	7.58	8.19	7.11	0.75	0.58	0.55	8.33	8.77	7.66	0.090036	0.0661345	0.0718016	0.0759907	0.0124893	0.00721068	0.0141329			RNA+AGO+RBP	3.61	1.78	9.96	11	11.45	7.04
NM_003142	1706	1588	U	.		NM_003334	3599	3568	C	.		NM_000755	2773	2324	U	.								6	7.1	7.48	5.78	1.91	1.26	1.36	9.01	8.74	7.14	0.211987	0.144165	0.190476	0.182209	0.0346585	0.0200101	0.0392198
NM_003142	1706	1589	G	(		NM_003334	3599	3569	U	.		NM_000755	2773	2325	G	.																										CRAT_MUT, His-PCBP2, miR-24-5p	condition	Unbound			Bound
NM_003142	1706	1590	U	(		NM_003334	3599	3570	G	.		NM_000755	2773	2326	C	.							CRAT_WT	Protein conc. (uM)	Unbound			Bound			Total			Bound/Total			average	sd	SEM	0.95			RNA	7.12	8.92	8.78	0.3	0.49	0.34
NM_003142	1706	1591	U	(		NM_003334	3599	3571	A	.		NM_000755	2773	2327	A	.								0	4.42	7.95	7.02	0.34	0.7	0.59	4.76	8.65	7.61	0.0714286	0.0809249	0.0775296							RNA+AGO	15.93	17.97	16.07	0.7	1	0.85
NM_003142	1706	1592	A	(		NM_003334	3599	3572	A	.		NM_000755	2773	2328	G	)								0	6.02	9.04	7.9	0.45	0.47	0.66	6.47	9.51	8.56	0.0695518	0.0494217	0.0771028	0.0653587	0.014309	0.00826131	0.0161922			RNA+RBP	9.76	7.71	8.94	0.68	1.74	0.9
NM_003142	1706	1593	U	(		NM_003334	3599	3573	U	)		NM_000755	2773	2329	G	)								1.6	3.31	8.26	7.49	0.42	0.57	0.86	3.73	8.83	8.35	0.112601	0.0645527	0.102994	0.0933824	0.0254251	0.0146792	0.0287712			RNA+AGO+RBP	14.73	15.69	14.39	1.39	3.18	1.95
NM_003142	1706	1594	U	(		NM_003334	3599	3574	C	)		NM_000755	2773	2330	C	)								4	3.75	6.3	6.65	0.55	0.87	1.36	4.3	7.17	8.01	0.127907	0.121339	0.169788	0.139678	0.0262819	0.0151739	0.0297408
NM_003142	1706	1595	U	.		NM_003334	3599	3575	C	.		NM_000755	2773	2331	C	)								8	3.13	5.55	5.1	1.23	1.64	2.22	4.36	7.19	7.32	0.28211	0.228095	0.303279	0.271161	0.0387695	0.0223836	0.0438718
NM_003142	1706	1596	C	.		NM_003334	3599	3576	U	.		NM_000755	2773	2332	C	)								16	1.99	3.35	4.5	1.47	2.3	3.01	3.46	5.65	7.51	0.424855	0.40708	0.400799	0.410911	0.0124776	0.00720396	0.0141198
NM_003142	1706	1597	A	.		NM_003334	3599	3577	A	)		NM_000755	2773	2333	C	)
NM_003142	1706	1598	G	)		NM_003334	3599	3578	A	)		NM_000755	2773	2334	A	.							CRAT_MUT	Protein conc. (uM)	Unbound			Bound			Total			Bound/Total			average	sd	SEM	0.95
NM_003142	1706	1599	A	)		NM_003334	3599	3579	U	)		NM_000755	2773	2335	G	.								0	12.27	8.82	7.05	0.72	0.32	0.45	12.99	9.14	7.5	0.0554273	0.0350109	0.06
NM_003142	1706	1600	U	)		NM_003334	3599	3580	A	)		NM_000755	2773	2336	C	.								0	14.16	8.87	8.27	0.79	0.3	0.56	14.95	9.17	8.83	0.0528428	0.0327154	0.0634202	0.0496594	0.015598	0.00900548	0.0176507
NM_003142	1706	1601	G	)		NM_003334	3599	3581	A	)		NM_000755	2773	2337	C	.								1.6	11.28	8.11	8.66	0.85	0.32	0.6	12.13	8.43	9.26	0.0700742	0.0379597	0.0647948	0.0576096	0.0172208	0.00994245	0.0194872
NM_003142	1706	1602	A	)		NM_003334	3599	3582	A	)		NM_000755	2773	2338	A	.								4	10.35	8.85	8.1	0.87	0.5	0.74	11.22	9.35	8.84	0.0775401	0.0534759	0.0837104	0.0715755	0.0159754	0.0092234	0.0180779
NM_003142	1706	1603	U	)		NM_003334	3599	3583	G	)		NM_000755	2773	2339	A	.								8	10.47	7.48	7.78	1.36	0.57	0.86	11.83	8.05	8.64	0.114962	0.0708075	0.099537	0.0951022	0.0224088	0.0129378	0.025358
NM_003142	1706	1604	U	.		NM_003334	3599	3584	A	)		NM_000755	2773	2340	G	)								16	8.39	8.06	8.73	1.41	0.78	0.85	9.8	8.84	9.58	0.143878	0.0882353	0.0887265	0.106946	0.0319842	0.0184661	0.0361935
NM_003142	1706	1605	C	)		NM_003334	3599	3585	A	)		NM_000755	2773	2341	U	)
NM_003142	1706	1606	A	)		NM_003334	3599	3586	U	.		NM_000755	2773	2342	G	)
NM_003142	1706	1607	A	)		NM_003334	3599	3587	U	.		NM_000755	2773	2343	C	)
NM_003142	1706	1608	A	)		NM_003334	3599	3588	A	.		NM_000755	2773	2344	C	.
NM_003142	1706	1609	U	)		NM_003334	3599	3589	A	.		NM_000755	2773	2345	U	.
NM_003142	1706	1610	A	)		NM_003334	3599	3590	U	.		NM_000755	2773	2346	U	)
NM_003142	1706	1611	U	.		NM_003334	3599	3591	A	.		NM_000755	2773	2347	C	)
NM_003142	1706	1612	C	.		NM_003334	3599	3592	A	.		NM_000755	2773	2348	C	)
NM_003142	1706	1613	A	.		NM_003334	3599	3593	C	.		NM_000755	2773	2349	G	)
						NM_003334	3599	3594	U	.		NM_000755	2773	2350	U	)
[truncated: 29 more columns]

## Sheet: Fig8
Figure 8a																					Figure 8b
Raw intensities, Firefly																					PCBP2																							IGF2BP1
	Rep1	Rep2	Rep3	Rep4	Rep5	Rep6	Rep7	Rep8	Rep9	Rep10	Rep11	Rep12
SSB_WT	119800	131989	120197	131026	138838	132252	126976	146626	152392	147172	118222	164941									Raw intensities, Firefly																							Raw intensities, Firefly
SSB_MUT	125498	170416	202404	167881	187312	183405	188337	182785	190796	158138	159014	168517										Rep1	Rep2	Rep3	Rep4	Rep5	Rep6	Rep7	Rep8	Rep9	Rep10	Rep11	Rep12												Rep1	Rep2	Rep3	Rep4	Rep5
SSB_RBPMUT_WT	135256	151338	175388	152981	173495	149686	157263	158168	175023	173919	144370	147680									293T_KATNA_WT	5143	2812	2644	2644	2770	2754	2826	2650	2646	2662	2754	3280											293T_KATNA_WT	109120	72184	75297	66124	66682
SSB_RBPMUT_MUT	137823	164239	153261	161112	166124	171204	143492	158459	147918	148979	167883	136872									293T_KATNA_MUT	6635	4050	3556	3578	3612	3826	4004	3906	4048	3866	3712	4849											293T_KATNA_MUT	91698	65377	58450	54787	57559
LMAN2_WT	109921	143907	64570	128311	127401	116244	128838	135594	127328	109623	133727	113219									KO_KATNA_WT	4250	2958	2880	2854	3118	2444	2734	2904	3308	2722	2622	3452											KO_KATNA_WT	11922	8982	6907	6589	5717
LMAN2_MUT	145636	155093	131688	156504	117483	138050	128933	148954	131686	141353	138566	135282									KO_KATNA_MUT	5071	3452	4256	3546	3226	3414	5763	3364	3196	3374	3200	4393											KO_KATNA_MUT	10725	4979	4723	5165	4571
LMAN2_RBPMUT_WT	127600	146818	179465	140579	128939	154522	120009	144068	140199	113470	168339	150047									KO_KATNA_WT_Rescue	1910	1272	1088	1250	1096	1312	1408	1284	1226	1344	1530	2198											KO_KATNA_WT_Rescue	14396	8140	7808	6869	7966
LMAN2_RBPMUT_MUT	148043	140815	151271	120674	121421	131269	124555	130710	112124	127143	112072	130657									KO_KATNA_MUT_Rescue	3962	3216	2380	2494	2516	3308	2748	2894	2894	2856	2712	3842											KO_KATNA_MUT_Rescue	7880	5003	4475	4429	4431
UBA1_31_WT	157575	144999	126948	116708	123176	111971	135355	152259	150225	163272	142262	161130									293T_UBA1-31_WT	23779	14588	13311	13013	13589	14418	14041	13789	15569	16001	17602	23180											293T_EPHX1_WT	12206	7512	7207	6559	6873
UBA1_31_MUT	96487	105184	101600	104409	113227	111680	124729	126456	99808	107897	91590	89847									293T_UBA1-31_MUT	20033	11307	10751	9723	9616	9042	9556	9542	10223	10351	11524	16361											293T_EPHX1_MUT	10105	6051	5317	4130	3818
UBA1_RBPMUT__31_WT	126732	133403	123657	110945	132512	122657	119975	81479	94722	116878	131408	127161									KO_UBA1-31_WT	1200	986	854	1008	1100	1032	940	756	1218	1038	1042	1690											KO_EPHX1_WT	6639	4491	3568	7169	3448
UBA1_RBPMUT__31_MUT	99287	103798	125625	112116	87173	102883	97035	105184	111613	108654	108346	111825									KO_UBA1-31_MUT	2226	1710	1424	1536	1442	1064	1436	1466	1226	1168	1614	1730											KO_EPHX1_MUT	7582	4759	5807	5207	5157
UBA1_34a_WT	95779	81971	88760	72050	62503	71911	73000	72745	84948	83877	84167	84633									KO_UBA1-31_WT_Rescue	4573	3600	3306	3338	3490	3256	3584	3334	3634	3324	3328	4649											KO_EPHX1_WT_Rescue	7728	4553	4046	3730	4158
UBA1_34a_MUT	65897	64920	56456	70377	53507	49610	50691	61243	55726	67244	78608	75789									KO_UBA1-31_MUT_Rescue	4989	4060	4064	3942	4058	3960	3586	3726	3706	3682	4389	5155											KO_EPHX1_MUT_Rescue	5025	3514	2252	2416	2662
UBA1_RBPMUT__34a_WT	62509	72080	72132	67679	64871	65736	64360	75855	61099	62856	72905	68874									293T_UBA1-34a_WT	13641	9076	9314	9488	9236	9334	9178	7331	7472	8324	10217	18555											293T_HGS_WT	9564	7574	6963	6601	7005
UBA1_RBPMUT__34a_MUT	97261	104671	78833	68932	82453	83936	66391	83883	78966	82411	87802	68607									293T_UBA1-34a_MUT	9839	6851	5649	6789	6283	6033	5693	7193	5677	6347	8650	14824											293T_HGS_MUT	6863	4693	4921	4329	5049
MGAT4B_WT	92663	85971	91511	79070	97017	99651	107069	105300	88218	84532	96961	116545									KO_UBA1-34a_WT	906	738	746	722	720	878	724	812	694	670	718	1196											KO_HGS_WT	7538	6825	5739	5547	6273
MGAT4B_MUT	85535	99008	103907	108127	95132	111152	107640	108280	107581	91612	121439	115056									KO_UBA1-34a_MUT	1250	1252	1044	1142	1044	850	922	842	1330	1196	1280	1648											KO_HGS_MUT	8772	7524	6637	6611	7019
MGAT4B_RBPMUT_WT	90406	77636	91819	81270	77417	66399	84020	99380	92416	98087	93489	82915									KO_UBA1-34a_WT_Rescue	2876	2638	2632	3020	2670	2740	2674	2878	2868	2784	3238	3980											KO_HGS_WT_Rescue	11155	8794	8700	7760	8322
MGAT4B_RBPMUT_MUT	112885	113595	105842	106956	112660	97090	92703	105069	121554	115642	125592	124302									KO_UBA1-34a_MUT_Rescue	3096	2570	2748	2782	3132	2094	2162	2094	2362	2068	2416	3718											KO_HGS_MUT_Rescue	10591	8664	7856	6969	6899
KATNA1_WT	78171	22161	75403	77036	85348	74218	73289	71628	76504	81364	74732	95015									293T_FARSA_WT	64990	31956	19999	22291	22111	21735	21020	22684	21032	21192	25347	38017
KATNA1_MUT	84544	83470	90105	84673	78524	81402	86441	83797	87514	91421	81173	91974									293T_FARSA_MUT	31068	12929	12860	11514	10185	10853	10899	10479	12018	11355	13393	22550											Raw intensities, Renilla
CMSS1_WT	41971	42108	44760	40280	35907	38518	42988	40320	43495	38636	50320	32695									KO_FARSA_WT	6717	3932	3568	3284	3906	3142	3210	3648	3726	10391	3370	5533												Rep1	Rep2	Rep3	Rep4	Rep5
CMSS1_MUT	61992	53868	53074	45073	41531	50577	52454	49695	53734	49751	61173	52336									KO_FARSA_MUT	8678	4711	3906	4068	3922	3772	3522	3640	4775	4166	3724	7249											293T_KATNA_WT	47898	30745	33869	29243	29003
CMSS1_RBPMUT_WT	49476	55018	53642	49620	49408	43070	50290	50914	46408	51586	47918	48768									KO_FARSA_WT_Rescue	24829	10777	9452	8390	9286	8804	8598	7730	9797	9416	8592	19861											293T_KATNA_MUT	65642	52354	48800	47178	48100
CMSS1_RBPMUT_MUT	33508	35185	28742	35167	32196	38664	36057	31020	31226	25678	29119	27536									KO_FARSA_MUT_Rescue	21601	10069	10229	8206	8240	7672	8510	7966	7568	7598	8790	17562											KO_KATNA_WT	2532	2398	2016	1518	1614
PLOD3_WT	60874	70877	63017	56931	71132	53331	49701	54512	69655	52785	60715	77938									293T_ACSF2_WT	85224	40047	44377	37450	44550	41186	31124	40246	49015	35045	46763	71707											KO_KATNA_MUT	4493	2840	2496	2416	2306
PLOD3_MUT	42515	52765	44511	53244	49877	50663	34887	55102	52035	49741	40620	51401									293T_ACSF2_MUT	66764	42571	37841	31839	29177	31060	29459	29045	32234	30271	38207	45484											KO_KATNA_WT_Rescue	2756	1964	2272	1780	1940
PLOD3_RBPMUT_WT	76630	90734	79894	79490	76552	73554	73933	79641	80800	94171	103565	85481									KO_ACSF2_WT	18079	9272	9494	8630	8176	9344	7986	9278	8120	7862	8636	12686											KO_KATNA_MUT_Rescue	3326	2042	2074	2176	2146
PLOD3_RBPMUT_MUT	69735	61703	38562	57908	51562	45608	46937	56460	61811	59257	52713	56652									KO_ACSF2_MUT	22948	16133	14866	13557	13799	14724	13563	14376	13279	16237	14033	17769											293T_EPHX1_WT	2458	2080	1704	1598	1620
SEC61G_WT	65554	73869	77582	66515	62369	71560	58926	65255	61835	64213	90965	56887									KO_ACSF2_WT_Rescue	20427	14454	16031	15056	13733	17054	14900	14922	14310	14688	16577	18019											293T_EPHX1_MUT	2754	1868	1898	1406	1476
SEC61G_MUT	59560	51752	46169	50128	45081	44285	55026	54715	55052	53226	45376	55164									KO_ACSF2_MUT_Rescue	16954	13033	13845	15298	12951	12606	14666	15404	14115	14478	15490	20944											KO_EPHX1_WT	1798	1450	1130	2488	1108
SEC61G_RBPMUT_WT	62008	83271	88009	60438	60840	71745	67762	55878	51247	69725	53800	70628									293T_HGS_WT	34859	16533	13317	12098	14964	18647	12002	13883	16413	15553	17082	24584											KO_EPHX1_MUT	2092	1778	1830	1750	1698
SEC61G_RBPMUT_MUT	42334	44744	39332	58079	47156	67061	56293	47096	45833	53638	53437	44902									293T_HGS_MUT	11125	6815	5449	4661	4559	4351	4559	3952	5571	5377	5231	7934											KO_EPHX1_WT_Rescue	2824	2246	1998	1970	1716
CFDP1_WT	58745	77074	89500	67916	68430	77664	72132	74449	66270	75010	74208	78576									KO_HGS_WT	5761	3384	3064	3380	3244	3598	3530	3476	3150	3622	3074	3734											KO_EPHX1_MUT_Rescue	2666	2080	1692	1806	1742
CFDP1_MUT	47707	64185	58227	60579	53628	53680	53242	51201	72696	69922	58958	47954									KO_HGS_MUT	4244	2792	3340	2694	2534	2496	2724	2610	2484	2598	3134	4146											293T_HGS_WT	1494	1234	1470	1144	1358
CFDP1_RBPMUT_WT	72542	84681	80581	81798	76088	73775	71311	98674	86731	96627	79360	73379									KO_HGS_WT_Rescue	10345	8552	6999	7111	7590	6937	6969	6707	6453	6953	6421	7560											293T_HGS_MUT	2090	1522	1740	1502	1628
CFDP1_RBPMUT_MUT	90002	75959	73122	65341	77675	72114	78610	67840	80352	78892	59018	84792									KO_HGS_MUT_Rescue	6137	4174	4485	4090	4112	4126	4198	3828	4751	3758	3948	5653											KO_HGS_WT	1110	980	904	774	1006
PHGDH_WT	71682	54117	54458	46290	48943	40673	48894	46119	39169	34444	39542	67238									293T_DYNLRB1_WT	14750	9903	9482	9292	8296	7964	8654	8428	8238	8362	9733	17658											KO_HGS_MUT	1820	1824	1954	1756	1656
PHGDH_MUT	36889	26293	27442	29934	23373	27488	22950	26293	22580	22732	26763	43106									293T_DYNLRB1_MUT	8872	6809	6247	5507	5787	5433	4471	5495	5817	5623	6543	7339											KO_HGS_WT_Rescue	1784	1644	1482	1244	1294
PHGDH_RBPMUT_WT	46306	33566	28780	24486	22420	25065	22998	22528	27633	31346	23687	51578									KO_DYNLRB1_WT	3376	2534	1704	2248	2268	1854	1566	1588	1950	2248	2074	2738											KO_HGS_MUT_Rescue	2932	2634	2358	2178	1976
PHGDH_RBPMUT_MUT	28324	15250	15406	15843	14141	20185	15344	19420	16553	16491	22856	39586									KO_DYNLRB1_MUT	4030	2456	3018	3088	2242	1930	2510	2314	2202	2488	2882	3492
KATNA1_WT	39997	41891	45614	45706	53254	47318	40226	39975	40444	42130	49542	45736									KO_DYNLRB1_WT_Rescue	6795	5231	5287	5879	4501	4144	4715	4949	5139	5083	4863	5929											Renilla/Firefly
KATNA1_MUT	40230	53884	41587	51572	37700	51632	35025	41426	36199	44995	58580	42270									KO_DYNLRB1_MUT_Rescue	5875	4761	4276	5195	4711	4445	5877	5139	3964	4885	5975	6853												Rep1	Rep2	Rep3	Rep4	Rep5
																																												293T_KATNA_WT	0.438948	0.425925	0.449805	0.442245	0.434945
Raw intensities, Renilla																					Raw intensities, Renilla																							293T_KATNA_MUT	0.71585	0.800802	0.834902	0.861117	0.835664
	Rep1	Rep2	Rep3	Rep4	Rep5	Rep6	Rep7	Rep8	Rep9	Rep10	Rep11	Rep12										Rep1	Rep2	Rep3	Rep4	Rep5	Rep6	Rep7	Rep8	Rep9	Rep10	Rep11	Rep12											KO_KATNA_WT	0.21238	0.266978	0.291878	0.230384	0.282316
SSB_WT	994282	1152260	938317	1000542	1132349	1087915	897091	1213927	1213966	1313024	1108577	1375668									293T_KATNA_WT	1596	1138	1022	956	1204	976	942	994	832	924	1256	1090											KO_KATNA_MUT	0.418928	0.570396	0.528478	0.467764	0.504485
SSB_MUT	1628871	2178707	2294804	2007443	2075265	2181631	2283289	2293620	2345613	2157174	2274570	2198450									293T_KATNA_MUT	2424	1912	1796	1926	1682	1664	1896	1646	1958	2062	2038	2216											KO_KATNA_WT_Rescue	0.191442	0.241278	0.290984	0.259135	0.243535
SSB_RBPMUT_WT	1262703	1415812	1567847	1123580	1419388	1154095	1298497	1202895	1356918	1611012	1364927	1486005									KO_KATNA_WT	1226	1258	1252	1182	1144	1184	1230	1120	1394	1244	1472	1452											KO_KATNA_MUT_Rescue	0.422081	0.408155	0.463464	0.491307	0.484315
SSB_RBPMUT_MUT	1535568	1729714	1498194	1663313	1589695	1774161	1528012	1626547	1680221	1700047	1501044	1465552									KO_KATNA_MUT	2356	2036	2308	1922	1766	1894	3564	1774	1804	1972	1916	2122											293T_EPHX1_WT	0.201376	0.27689	0.236437	0.243635	0.235705
LMAN2_WT	892870	1014734	697802	997486	933884	831910	881963	902857	847037	748994	890523	779718									KO_KATNA_WT_Rescue	620	532	532	502	568	618	624	570	558	702	662	820											293T_EPHX1_MUT	0.272538	0.308709	0.356968	0.340436	0.38659
LMAN2_MUT	956705	1158070	960953	1122332	929831	1044500	1031448	1194693	983876	1083016	1146957	1081935									KO_KATNA_MUT_Rescue	1704	1798	1244	1576	1418	1480	1572	1596	1564	1656	1416	1770											KO_EPHX1_WT	0.270824	0.322868	0.316704	0.34705	0.321346
LMAN2_RBPMUT_WT	1039196	1244899	1346544	922939	907176	1215177	902773	1014985	1097097	921603	1264992	1166301									293T_UBA1-31_WT	6723	5205	5173	4274	4779	5041	4855	5167	4473	5067	5899	7335											KO_EPHX1_MUT	0.275917	0.373608	0.315137	0.336086	0.329261
LMAN2_RBPMUT_MUT	1175287	1122402	1101272	916978	904072	881527	958669	1003397	856663	1024931	965732	1012479									293T_UBA1-31_MUT	6203	3928	4206	4319	3836	4228	4046	4116	4477	4933	4651	5979											KO_EPHX1_WT_Rescue	0.365424	0.493301	0.493821	0.52815	0.412698
UBA1_31_WT	556306	479946	526446	447214	476581	408395	542575	574366	628798	647929	607701	560192									KO_UBA1-31_WT	548	376	452	384	334	402	396	428	440	352	426	482											KO_EPHX1_MUT_Rescue	0.530547	0.591918	0.751332	0.747517	0.654395
UBA1_31_MUT	426981	458964	480063	474943	468121	490585	489988	521661	464393	511171	413717	478501									KO_UBA1-31_MUT	738	368	524	498	466	400	458	510	492	606	606	604											293T_HGS_WT	0.156211	0.162926	0.211116	0.173307	0.193862
UBA1_RBPMUT__31_WT	517805	639549	555580	457431	511072	571661	528293	368954	489600	614626	614496	615062									KO_UBA1-31_WT_Rescue	1310	1248	1310	1102	1070	970	1286	1116	1040	1070	876	1212											293T_HGS_MUT	0.304532	0.324313	0.353587	0.346962	0.32244
UBA1_RBPMUT__31_MUT	522786	478579	625743	582899	463923	502324	479228	544538	563315	498336	524738	567246									KO_UBA1-31_MUT_Rescue	1580	1212	1458	1558	1362	1634	1342	1372	1412	1596	1360	1748											KO_HGS_WT	0.147254	0.14359	0.157519	0.139535	0.16037
UBA1_34a_WT	318723	318074	309012	297463	225130	294488	357601	299573	284904	288493	324903	348881									293T_UBA1-34a_WT	4138	2648	3210	3116	2968	2732	2760	2304	3022	2746	3456	5621											KO_HGS_MUT	0.207478	0.242424	0.29441	0.265618	0.235931
UBA1_34a_MUT	345700	291890	259509	316519	268784	247377	253793	343660	289592	337450	405919	452766									293T_UBA1-34a_MUT	3678	2778	2440	2850	2802	2578	2860	2976	2690	2858	4086	5517											KO_HGS_WT_Rescue	0.159928	0.186946	0.170345	0.160309	0.155491
UBA1_RBPMUT__34a_WT	308561	405946	350582	346409	368921	288097	294683	344885	309006	330596	362984	285999									KO_UBA1-34a_WT	326	354	222	372	328	326	276	262	294	334	298	404											KO_HGS_MUT_Rescue	0.276839	0.304017	0.300153	0.312527	0.286418
UBA1_RBPMUT__34a_MUT	406532	503150	430122	371992	447745	449336	362201	457556	437664	419785	447966	415731									KO_UBA1-34a_MUT	544	350	444	372	422	336	392	464	480	412	490	554
MGAT4B_WT	122319	112786	131606	137212	138250	132730	151743	184789	145858	130859	183048	180945									KO_UBA1-34a_WT_Rescue	964	992	884	1028	826	764	756	1008	1020	1026	1028	978											Normalized WT/MUT
MGAT4B_MUT	169252	154044	159344	173894	154584	197528	173160	161453	188227	163432	220335	188450									KO_UBA1-34a_MUT_Rescue	1000	884	1026	1152	892	960	1104	882	968	976	1260	1322												Rep1	Rep2	Rep3	Rep4	Rep5
MGAT4B_RBPMUT_WT	182680	172088	170033	164114	151781	124523	152947	173935	152243	204151	175972	180515									293T_FARSA_WT	7586	3916	2794	2954	3094	2930	3208	3222	2760	3270	3854	5067											293T_KATNA_WT	0.565086	0.548321	0.579063	0.56933	0.559932
MGAT4B_RBPMUT_MUT	190654	232093	188807	236786	228778	177696	170634	227802	223154	213776	254210	280900									293T_FARSA_MUT	4705	2752	3122	2598	2120	2444	2406	2442	2510	2602	2898	3882											293T_KATNA_MUT	0.921559	1.03092	1.07482	1.10857	1.0758
KATNA1_WT	393001	190058	354490	316918	365058	258160	325228	244594	265834	382419	381517	402559									KO_FARSA_WT	1238	1040	990	852	926	860	958	1030	920	3796	1104	1128											KO_KATNA_WT	0.445709	0.56029	0.612545	0.483492	0.592478
KATNA1_MUT	555974	636714	646970	652890	538727	643417	650716	631984	665143	688734	663856	842415									KO_FARSA_MUT	1434	1130	912	1070	1118	994	1060	884	1180	1120	1068	1408											KO_KATNA_MUT	0.879176	1.19705	1.10908	0.981665	1.05873
CMSS1_WT	576064	554153	551334	556479	533057	549509	504621	632215	556388	587167	664544	549802									KO_FARSA_WT_Rescue	3450	2160	1794	1606	1782	1740	1742	1658	1878	1914	1998	3350											KO_KATNA_WT_Rescue	0.418969	0.528033	0.636814	0.567115	0.532974
CMSS1_MUT	903327	797476	681686	695483	687881	758199	737394	748705	800619	863730	1038627	837307									KO_FARSA_MUT_Rescue	3420	2036	1954	1932	1996	1842	2016	1958	1892	1814	2096	3388											KO_KATNA_MUT_Rescue	0.92372	0.893243	1.01429	1.07522	1.05992
CMSS1_RBPMUT_WT	563719	664299	693901	660741	614066	596880	635437	666940	589681	676122	656789	626895									293T_ACSF2_WT	19724	12648	13391	12448	12408	12702	10091	11341	13771	12148	13621	17214											293T_EPHX1_WT	0.606702	0.834209	0.712332	0.734017	0.710127
CMSS1_RBPMUT_MUT	340434	410717	380676	459218	453244	458648	361206	408201	384518	347501	383560	399823									293T_ACSF2_MUT	23148	18505	14294	13763	10837	12534	11367	10415	13621	12935	11730	17608											293T_EPHX1_MUT	0.821098	0.930073	1.07547	1.02566	1.16471
PLOD3_WT	99096	93210	81961	62652	97054	32957	84737	86319	89023	76927	91353	118566									KO_ACSF2_WT	6609	3526	3732	3474	3822	4461	3598	3646	3624	3094	3188	4819											KO_EPHX1_WT	0.846866	1.00961	0.990333	1.08522	1.00485
PLOD3_MUT	316340	313926	256640	321508	301258	298573	258268	318779	312547	334426	307170	336210									KO_ACSF2_MUT	8264	6917	5523	6913	6785	7267	6915	7033	5881	7059	5563	7730											KO_EPHX1_MUT	0.862791	1.16827	0.985433	1.05094	1.0296
PLOD3_RBPMUT_WT	118468	124282	134907	103583	106141	130411	130047	129940	131684	144052	137732	115771									KO_ACSF2_WT_Rescue	10211	7273	7494	6709	7159	6715	6449	8012	5901	5065	7357	6797											KO_EPHX1_WT_Rescue	0.532422	0.718738	0.719496	0.769513	0.6013
PLOD3_RBPMUT_MUT	347850	310080	250312	364487	264795	328662	313732	328078	387632	412719	368697	340149									KO_ACSF2_MUT_Rescue	10381	8474	8530	9917	8692	7001	5959	9006	6823	6387	8242	11337											KO_EPHX1_MUT_Rescue	0.773006	0.862423	1.09469	1.08913	0.953452
SEC61G_WT	519648	589204	546904	543452	541299	546826	539497	486797	448535	401247	621339	435475									293T_HGS_WT	4236	2592	2398	2322	2602	3314	2212	2656	2900	2954	2962	3770											293T_HGS_WT	0.467125	0.487206	0.631311	0.518249	0.579714
SEC61G_MUT	574311	554480	437813	499986	375314	464044	468000	454273	504697	478945	407403	414799									293T_HGS_MUT	3158	2560	1898	1932	1564	1772	1608	1668	2032	1850	1978	2612											293T_HGS_MUT	0.910657	0.96981	1.05735	1.03754	0.96421
SEC61G_RBPMUT_WT	380729	522943	487389	386404	414310	440414	445346	443771	428880	522352	358832	478029									KO_HGS_WT	998	648	656	784	732	720	734	792	648	696	778	704											KO_HGS_WT	0.58065	0.566201	0.621126	0.550212	0.632368
SEC61G_RBPMUT_MUT	256335	302900	252402	342803	290640	409262	347662	283322	353210	350784	376773	296165									KO_HGS_MUT	1244	846	708	682	748	736	828	764	698	800	826	1114											KO_HGS_MUT	0.818126	0.955924	1.16091	1.04738	0.930321
CFDP1_WT	426700	572304	572496	532308	520022	574369	618411	645523	520123	562276	633198	598015									KO_HGS_WT_Rescue	2322	2366	1928	1986	1664	1958	2026	1832	1942	1776	1686	2118											KO_HGS_WT_Rescue	0.522176	0.61039	0.556187	0.52342	0.50769
CFDP1_MUT	488473	764346	577011	647243	612588	593134	618843	589292	724084	630527	583718	536591									KO_HGS_MUT_Rescue	2754	2140	1958	2162	1722	1882	1912	2118	1956	1678	1784	2368											KO_HGS_MUT_Rescue	0.903897	0.992634	0.980018	1.02042	0.935175
CFDP1_RBPMUT_WT	547357	655343	644581	607121	558230	694593	656509	834041	764307	769089	746130	581867									293T_DYNLRB1_WT	4809	3704	4252	3898	3240	2896	3424	3416	3394	4124	4048	6295
CFDP1_RBPMUT_MUT	338393	423373	482538	459136	472369	481809	514775	450224	560299	625466	521970	526464									293T_DYNLRB1_MUT	4208	3396	3074	2924	2754	2406	2954	3058	3136	3702	3890	4260											Fold-repression
PHGDH_WT	445346	378516	356967	361026	325957	268798	339077	284177	282201	281391	266530	411435									KO_DYNLRB1_WT	1822	1554	1020	1166	702	772	836	938	910	868	1232	1090											* Yellow highlighted: Values plotted in the figures
PHGDH_MUT	685895	434437	467301	441241	386600	398256	323439	347693	314772	350588	387084	604232									KO_DYNLRB1_MUT	2188	1294	1530	1340	1156	1184	1268	1294	1108	1308	1564	1942											* P value (1): Two-sided Wilcoxon's ranksum P value, {3'UTR}_WT vs. {3'UTR}_MUT
PHGDH_RBPMUT_WT	306383	205791	204794	159052	147281	164897	161908	138266	172590	189658	176638	275684									KO_DYNLRB1_WT_Rescue	3340	2496	2578	2916	2588	2286	3004	2488	2500	1890	2486	2732											* P value (2): Two-sided Wilcoxon's ranksum P value, 293T_{3'UTR}_WT vs. KO_{3'UTR}_WT
PHGDH_RBPMUT_MUT	475337	242874	258528	241834	207037	280280	225083	218556	241210	272057	368987	426488									KO_DYNLRB1_MUT_Rescue	3492	2984	3244	3278	2960	3058	4234	3632	3426	3254	3516	4132											* P value (3): Two-sided Wilcoxon's ranksum P value, KO_{3'UTR}_WT vs. KO_{3'UTR}_WT_Rescue
KATNA1_WT	276474	229383	241630	244090	244290	234481	192153	241778	231730	256980	272230	286941																																	Rep1	Rep2	Rep3	Rep4	Rep5
KATNA1_MUT	395794	520425	400994	453436	370390	341819	324638	361950	291187	418057	498307	341065									Renilla/Firefly																							293T_KATNA_WT	1.62217	1.81468	1.89195	1.95136	1.89368
																						Rep1	Rep2	Rep3	Rep4	Rep5	Rep6	Rep7	Rep8	Rep9	Rep10	Rep11	Rep12	Avg										293T_KATNA_MUT	0.994689	0.965179	1.01929	1.00216	0.985618
Renilla / Firefly																					293T_KATNA_WT	0.310325	0.404694	0.386536	0.361573	0.434657	0.354394	0.333333	0.375094	0.314437	0.347107	0.456064	0.332317	0.367544										KO_KATNA_WT	1.62998	2.21932	2.05622	1.81999	1.96287
	Rep1	Rep2	Rep3	Rep4	Rep5	Rep6	Rep7	Rep8	Rep9	Rep10	Rep11	Rep12	Avg								293T_KATNA_MUT	0.365335	0.472099	0.505062	0.53829	0.46567	0.434919	0.473526	0.421403	0.483696	0.533368	0.54903	0.457001	0.47495										KO_KATNA_MUT	0.826338	1.03877	1.13565	0.896387	1.09845
SSB_WT	8.29952	8.72997	7.80649	7.63621	8.1559	8.22608	7.06504	8.27907	7.96607	8.9217	9.37708	8.34036	8.23362								KO_KATNA_WT	0.288471	0.425287	0.434722	0.414156	0.366902	0.484452	0.44989	0.385675	0.421403	0.457017	0.561404	0.420626	0.425834										KO_KATNA_WT_Rescue	1.7265	1.66953	1.89577	2.00966	1.98106
SSB_MUT	12.9793	12.7846	11.3377	11.9575	11.0792	11.8952	12.1234	12.5482	12.2938	13.6411	14.3042	13.0459	12.4992								KO_KATNA_MUT	0.464603	0.589803	0.542293	0.542019	0.547427	0.554774	0.618428	0.527348	0.564456	0.584469	0.59875	0.483041	0.551451										KO_KATNA_MUT_Rescue	0.783081	0.986931	1.19025	1.05998	0.996164
SSB_RBPMUT_WT	9.33565	9.3553	8.93931	7.34457	8.18115	7.71011	8.25685	7.60517	7.7528	9.263	9.45437	10.0623	8.60505								KO_KATNA_WT_Rescue	0.324607	0.418239	0.488971	0.4016	0.518248	0.471037	0.443182	0.443925	0.455139	0.522321	0.43268	0.373066	0.441085										293T_EPHX1_WT	1.15046	1.30315	1.50687	1.43708	1.63191
SSB_RBPMUT_MUT	11.1416	10.5317	9.77544	10.324	9.56933	10.3628	10.6488	10.2648	11.3591	11.4113	8.94101	10.7075	10.4198								KO_KATNA_MUT_Rescue	0.430086	0.55908	0.522689	0.631917	0.563593	0.4474	0.572052	0.551486	0.540428	0.579832	0.522124	0.460698	0.531782										293T_EPHX1_MUT	0.850069	1.16884	0.998069	1.02845	0.99498
LMAN2_WT	8.12283	7.05132	10.8069	7.77397	7.33027	7.15658	6.84552	6.65853	6.6524	6.83245	6.65926	6.88681	7.39807								293T_UBA1-31_WT	0.282728	0.3568	0.388626	0.328441	0.351682	0.349632	0.345773	0.374719	0.287302	0.316668	0.335132	0.316437	0.336162										KO_EPHX1_WT	0.936502	1.26808	1.06962	1.14073	1.11756
LMAN2_MUT	6.56915	7.46694	7.29719	7.17127	7.9146	7.5661	7.99988	8.02055	7.47138	7.66178	8.27733	7.99763	7.61782								293T_UBA1-31_MUT	0.309639	0.347395	0.391219	0.444204	0.398918	0.467596	0.423399	0.431356	0.437934	0.476572	0.403593	0.365442	0.408106										KO_EPHX1_MUT	0.919216	1.09586	1.07494	1.17794	1.09069
LMAN2_RBPMUT_WT	8.14417	8.4792	7.5031	6.56527	7.0357	7.8641	7.52254	7.04518	7.82528	8.122	7.51455	7.7729	7.61617								KO_UBA1-31_WT	0.456667	0.381339	0.529274	0.380952	0.303636	0.389535	0.421277	0.566138	0.361248	0.339114	0.408829	0.285207	0.401935										KO_EPHX1_WT_Rescue	1.11365	1.24247	1.5771	1.56909	1.37362
LMAN2_RBPMUT_MUT	7.93882	7.97076	7.28013	7.5988	7.44576	6.71542	7.69675	7.67651	7.64032	8.06125	8.61707	7.74914	7.69923								KO_UBA1-31_MUT	0.331536	0.215205	0.367978	0.324219	0.323162	0.37594	0.318942	0.347885	0.401305	0.518836	0.375465	0.349133	0.354134										KO_EPHX1_MUT_Rescue	0.76705	1.03547	1.03656	1.10862	0.866281
UBA1_31_WT	3.53042	3.31	4.14694	3.83191	3.86911	3.64733	4.00853	3.7723	4.18571	3.9684	4.2717	3.47665	3.83492								KO_UBA1-31_WT_Rescue	0.286464	0.346667	0.396249	0.330138	0.30659	0.297912	0.358817	0.334733	0.286186	0.321901	0.263221	0.260701	0.315798										293T_HGS_WT	1.65496	1.76246	1.92155	1.88555	1.75229
UBA1_31_MUT	4.42527	4.36344	4.72503	4.54887	4.13436	4.39277	3.92842	4.12524	4.65286	4.73758	4.51705	5.32573	4.48972								KO_UBA1-31_MUT_Rescue	0.316697	0.298522	0.35876	0.395231	0.335633	0.412626	0.374233	0.368223	0.381004	0.43346	0.309866	0.339088	0.360279										293T_HGS_MUT	0.848921	0.885414	1.1473	0.94183	1.05353
UBA1_RBPMUT__31_WT	4.08583	4.79411	4.49291	4.12304	3.8568	4.66065	4.40336	4.52821	5.16881	5.2587	4.67624	4.83688	4.57379								293T_UBA1-34a_WT	0.30335	0.291758	0.344642	0.328415	0.321351	0.292693	0.300719	0.314282	0.404443	0.329889	0.33826	0.302937	0.322728										KO_HGS_WT	1.3635	1.59316	1.9348	1.74559	1.55049
UBA1_RBPMUT__31_MUT	5.2654	4.61068	4.98104	5.19907	5.32187	4.88248	4.93871	5.177	5.04704	4.58645	4.84317	5.07262	4.99379								293T_UBA1-34a_MUT	0.373818	0.405488	0.431935	0.419797	0.445965	0.427316	0.502371	0.413736	0.473842	0.450291	0.47237	0.372167	0.432425										KO_HGS_MUT	0.967722	0.943642	1.03518	0.916994	1.05392
UBA1_34a_WT	3.32769	3.88032	3.48143	4.12856	3.60191	4.09517	4.89864	4.11812	3.35386	3.43948	3.86022	4.12228	3.85898								KO_UBA1-34a_WT	0.359823	0.479675	0.297587	0.515235	0.455556	0.371298	0.381215	0.32266	0.423631	0.498507	0.415042	0.337793	0.404835										KO_HGS_WT_Rescue	1.64596	1.80755	1.78457	1.85814	1.70291
UBA1_34a_MUT	5.24607	4.49615	4.59666	4.49748	5.02334	4.98643	5.00667	5.61142	5.19671	5.01829	5.16384	5.97403	5.06809								KO_UBA1-34a_MUT	0.4352	0.279553	0.425287	0.325744	0.404215	0.395294	0.425163	0.551069	0.360902	0.344482	0.382812	0.336165	0.388824										KO_HGS_MUT_Rescue	0.950861	1.11149	1.01279	0.953127	0.924482
UBA1_RBPMUT__34a_WT	4.93627	5.63188	4.86028	5.11841	5.68699	4.38264	4.57867	4.54664	5.05746	5.25958	4.97886	4.1525	4.93251								KO_UBA1-34a_WT_Rescue	0.335188	0.376042	0.335866	0.340397	0.309363	0.278832	0.282723	0.350243	0.355649	0.368534	0.31748	0.245729	0.324671
UBA1_RBPMUT__34a_MUT	4.1798	4.80697	5.45612	5.39651	5.43031	5.35332	5.45557	5.45469	5.54244	5.0938	5.102	6.0596	5.27759								KO_UBA1-34a_MUT_Rescue	0.322997	0.343969	0.373362	0.414091	0.284802	0.458453	0.510638	0.421203	0.409822	0.471954	0.521523	0.355568	0.407365
MGAT4B_WT	1.32004	1.31191	1.43814	1.73532	1.42501	1.33195	1.41724	1.75488	1.65338	1.54804	1.88785	1.55258	1.53136								293T_FARSA_WT	0.116726	0.122543	0.139707	0.13252	0.13993	0.134806	0.152617	0.142038	0.131229	0.154304	0.15205	0.133282	0.137646
MGAT4B_MUT	1.97875	1.55587	1.53353	1.60824	1.62494	1.7771	1.6087	1.49107	1.74963	1.78396	1.81437	1.6379	1.68034								293T_FARSA_MUT	0.151442	0.212855	0.242768	0.225638	0.208149	0.225191	0.220754	0.233038	0.208853	0.22915	0.216382	0.172151	0.212198
MGAT4B_RBPMUT_WT	2.02066	2.2166	1.85183	2.01937	1.96056	1.87537	1.82036	1.7502	1.64737	2.08133	1.88227	2.17711	1.94192								KO_FARSA_WT	0.184308	0.264496	0.277466	0.25944	0.237071	0.273711	0.298442	0.282346	0.246914	0.365316	0.327596	0.203868	0.268415
MGAT4B_RBPMUT_MUT	1.68892	2.04316	1.78386	2.21386	2.03069	1.83022	1.84065	2.16812	1.83584	1.8486	2.02409	2.25982	1.96399								KO_FARSA_MUT	0.165245	0.239864	0.233487	0.263029	0.285059	0.263521	0.300965	0.242857	0.24712	0.268843	0.286788	0.194234	0.249251
KATNA1_WT	5.02745	8.57624	4.70127	4.11389	4.27729	3.4784	4.43761	3.41478	3.47477	4.7001	5.10514	4.23679	4.62865								KO_FARSA_WT_Rescue	0.13895	0.200427	0.189801	0.191418	0.191902	0.197637	0.202605	0.214489	0.191691	0.203271	0.232542	0.168672	0.193617
KATNA1_MUT	6.57615	7.62806	7.18018	7.71072	6.86067	7.90419	7.52786	7.54185	7.60042	7.53365	8.17829	9.15927	7.61678								KO_FARSA_MUT_Rescue	0.158326	0.202205	0.191026	0.235437	0.242233	0.240094	0.236898	0.245795	0.25	0.238747	0.238453	0.192917	0.222677
CMSS1_WT	13.7253	13.1603	12.3176	13.8153	14.8455	14.2663	11.7386	15.6799	12.792	15.1974	13.2064	16.8161	13.9634								293T_ACSF2_WT	0.231437	0.315829	0.301755	0.33239	0.278519	0.308406	0.324219	0.281792	0.280955	0.34664	0.291277	0.24006	0.29444
CMSS1_MUT	14.5717	14.8043	12.8441	15.4301	16.5631	14.991	14.0579	15.066	14.8997	17.3611	16.9785	15.9987	15.2972								293T_ACSF2_MUT	0.346714	0.434686	0.377738	0.432269	0.371423	0.403542	0.385858	0.358582	0.422566	0.427307	0.307012	0.387125	0.387902
CMSS1_RBPMUT_WT	11.3938	12.0742	12.9358	13.316	12.4285	13.8584	12.6355	13.0993	12.7065	13.1067	13.7065	12.8546	12.843								KO_ACSF2_WT	0.365562	0.380285	0.39309	0.402549	0.467466	0.477419	0.450538	0.392973	0.446305	0.393539	0.369152	0.379868	0.409896
CMSS1_RBPMUT_MUT	10.1598	11.6731	13.2446	13.0582	14.0776	11.8624	10.0176	13.1593	12.314	13.533	13.1722	14.52	12.566								KO_ACSF2_MUT	0.360119	0.428749	0.371519	0.509921	0.491702	0.493548	0.509843	0.489218	0.44288	0.434748	0.396423	0.435027	0.446975
PLOD3_WT	1.62789	1.3151	1.30062	1.10049	1.36442	0.617971	1.70494	1.58349	1.27806	1.45736	1.50462	1.52129	1.36469								KO_ACSF2_WT_Rescue	0.499878	0.503183	0.467469	0.445603	0.521299	0.393749	0.432819	0.536925	0.412369	0.344839	0.443808	0.377213	0.448263
PLOD3_MUT	7.44067	5.94951	5.76577	6.03839	6.04002	5.89331	7.40299	5.78525	6.00648	6.72335	7.56204	6.54092	6.42906								KO_ACSF2_MUT_Rescue	0.612304	0.650196	0.616107	0.648255	0.671145	0.55537	0.406314	0.584653	0.483386	0.441152	0.532085	0.541301	0.561856
PLOD3_RBPMUT_WT	1.54597	1.36974	1.68857	1.30309	1.38652	1.773	1.75898	1.63157	1.62975	1.52969	1.32991	1.35435	1.5251								293T_HGS_WT	0.121518	0.156777	0.180071	0.191933	0.173884	0.177723	0.184303	0.191313	0.176689	0.189931	0.173399	0.153352	0.172574
PLOD3_RBPMUT_MUT	4.98817	5.02536	6.49116	6.29424	5.13547	7.20624	6.68411	5.8108	6.27125	6.9649	6.99442	6.00418	6.15586								293T_HGS_MUT	0.283865	0.375642	0.348321	0.414503	0.343058	0.407263	0.352709	0.422065	0.364746	0.344058	0.37813	0.329216	0.363631
SEC61G_WT	7.92702	7.97634	7.04937	8.17037	8.67898	7.6415	9.1555	7.45992	7.25374	6.24869	6.83053	7.65509	7.67059								KO_HGS_WT	0.173234	0.191489	0.214099	0.231953	0.225647	0.200111	0.207932	0.227848	0.205714	0.192159	0.25309	0.188538	0.209318
SEC61G_MUT	9.64256	10.7142	9.48283	9.97419	8.32533	10.4786	8.50507	8.30253	9.16764	8.99833	8.97838	7.51938	9.17408								KO_HGS_MUT	0.29312	0.303009	0.211976	0.253155	0.295185	0.294872	0.303965	0.29272	0.280998	0.307929	0.263561	0.268693	0.280765
SEC61G_RBPMUT_WT	6.14	6.28001	5.53794	6.39339	6.80983	6.1386	6.57221	7.94178	8.36888	7.4916	6.66974	6.76826	6.75936								KO_HGS_WT_Rescue	0.224456	0.27666	0.275468	0.279286	0.219236	0.282255	0.290716	0.273147	0.300945	0.255429	0.262576	0.280159	0.268361
SEC61G_RBPMUT_MUT	6.05506	6.76962	6.41722	5.90236	6.16337	6.10283	6.17594	6.01584	7.70646	6.53984	7.05079	6.59581	6.45793								293T_DYNLRB1_MUT	0.474301	0.498752	0.492076	0.530961	0.475894	0.442849	0.660702	0.556506	0.53911	0.658367	0.594529	0.580461	0.542042
CFDP1_WT	7.2636	7.42538	6.3966	7.83774	7.59933	7.39556	8.57332	8.67067	7.84854	7.49601	8.53275	7.61066	7.72085								KO_DYNLRB1_WT	0.539692	0.61326	0.598592	0.518683	0.309524	0.416397	0.533844	0.59068	0.466667	0.386121	0.594021	0.398101	0.497132
CFDP1_MUT	10.239	11.9085	9.90968	10.6843	11.4229	11.0494	11.6232	11.5094	9.96044	9.01758	9.90057	11.1897	10.7012								KO_DYNLRB1_MUT	0.542928	0.526873	0.506958	0.433938	0.515611	0.613472	0.505179	0.559205	0.503179	0.525723	0.542679	0.556128	0.527656
CFDP1_RBPMUT_WT	7.54538	7.73896	7.99917	7.4222	7.33664	9.41502	9.20628	8.45249	8.81239	7.95936	9.40184	7.92961	8.26828								KO_DYNLRB1_WT_Rescue	0.491538	0.477155	0.487611	0.496003	0.574983	0.551641	0.637116	0.502728	0.486476	0.371828	0.511207	0.460786	0.504089
CFDP1_RBPMUT_MUT	3.75984	5.5737	6.59908	7.02677	6.08135	6.68121	6.54847	6.63656	6.97306	7.92813	8.84425	6.20889	6.57178								KO_DYNLRB1_MUT_Rescue	0.594383	0.626759	0.758653	0.630991	0.628317	0.687964	0.720436	0.706752	0.864279	0.666121	0.588452	0.602948	0.673004
PHGDH_WT	6.2128	6.9944	6.5549	7.79922	6.65993	6.60876	6.93494	6.16182	7.2047	8.16952	6.74043	6.11908	6.84671
PHGDH_MUT	18.5935	16.5229	17.0287	14.7405	16.5405	14.4884	14.0932	13.2238	13.9403	15.4227	14.4634	14.0174	15.2563								Normalized WT/MUT
PHGDH_RBPMUT_WT	6.61649	6.13094	7.11584	6.49563	6.56918	6.57878	7.04009	6.13752	6.24579	6.05047	7.45717	5.34499	6.48191									Rep1	Rep2	Rep3	Rep4	Rep5	Rep6	Rep7	Rep8	Rep9	Rep10	Rep11	Rep12	Avg
PHGDH_RBPMUT_MUT	16.7821	15.9262	16.781	15.2644	14.6409	13.8856	14.6691	11.2542	14.572	16.4973	16.144	10.7737	14.7659								293T_KATNA_WT	0.653384	0.852078	0.813845	0.761287	0.915164	0.74617	0.701828	0.789756	0.662042	0.73083	0.960236	0.699689	0.773859
KATNA1_WT	6.91237	5.47571	5.29728	5.34044	4.58726	4.95543	4.77684	6.04823	5.72965	6.09969	5.49493	6.27385	5.58264								293T_KATNA_MUT	0.769208	0.993997	1.0634	1.13336	0.980461	0.915715	0.997003	0.887258	1.01841	1.123	1.15597	0.96221	1
KATNA1_MUT	9.83828	9.65825	9.64229	8.79229	9.82467	6.62029	9.26875	8.73727	8.04406	9.29119	8.50644	8.06872	8.85771								KO_KATNA_WT	0.523112	0.771215	0.788324	0.751029	0.665339	0.878504	0.81583	0.699382	0.764171	0.828753	1.01805	0.762762	0.772206
																					KO_KATNA_MUT	0.842509	1.06955	0.983393	0.982896	0.992703	1.00603	1.12146	0.956292	1.02358	1.05988	1.08577	0.875946	1
Normalized WT/MUTavg																					KO_KATNA_WT_Rescue	0.610414	0.786486	0.919494	0.755197	0.97455	0.88577	0.83339	0.834788	0.855874	0.98221	0.813641	0.70154	0.829446
	Rep1	Rep2	Rep3	Rep4	Rep5	Rep6	Rep7	Rep8	Rep9	Rep10	Rep11	Rep12	Avg								KO_KATNA_MUT_Rescue	0.808763	1.05133	0.982901	1.1883	1.05982	0.841323	1.07573	1.03705	1.01626	1.09036	0.981838	0.866328	1
SSB_WT	0.664005	0.698444	0.624561	0.610937	0.652515	0.658129	0.565241	0.662369	0.637328	0.713783	0.750216	0.667273	0.658733								293T_UBA1-31_WT	0.692782	0.874284	0.952268	0.804793	0.861741	0.85672	0.847264	0.918191	0.703988	0.775945	0.82119	0.775379	0.823712
SSB_MUT	1.03841	1.02284	0.907079	0.956666	0.886394	0.951675	0.969938	1.00392	0.983571	1.09136	1.14441	1.04374	1								293T_UBA1-31_MUT	0.758723	0.851239	0.958623	1.08845	0.977488	1.14577	1.03747	1.05697	1.07309	1.16777	0.988941	0.89546	1
SSB_RBPMUT_WT	0.895955	0.89784	0.857917	0.704868	0.785156	0.739949	0.792421	0.729879	0.744046	0.888983	0.907348	0.965695	0.825838								KO_UBA1-31_WT	1.28953	1.07682	1.49456	1.07573	0.857406	1.09997	1.1896	1.59865	1.02009	0.957587	1.15445	0.805366	1.13498
SSB_RBPMUT_MUT	1.06927	1.01074	0.938162	0.990804	0.918381	0.994536	1.02198	0.985125	1.09015	1.09516	0.858081	1.02761	1								KO_UBA1-31_MUT	0.93619	0.607693	1.03909	0.915526	0.912543	1.06158	0.900624	0.982356	1.1332	1.46508	1.06023	0.985879	1
LMAN2_WT	1.06629	0.925635	1.41864	1.0205	0.962254	0.939453	0.89862	0.874074	0.873269	0.896904	0.874169	0.90404	0.971154								KO_UBA1-31_WT_Rescue	0.795118	0.962218	1.09984	0.91634	0.850981	0.826892	0.995943	0.929095	0.794346	0.893479	0.730604	0.72361	0.876539
LMAN2_MUT	0.86234	0.980194	0.957912	0.941381	1.03896	0.993211	1.05015	1.05287	0.980777	1.00577	1.08658	1.04986	1								KO_UBA1-31_MUT_Rescue	0.879033	0.828587	0.995784	1.09701	0.931594	1.1453	1.03873	1.02205	1.05753	1.20312	0.860072	0.941183	1
LMAN2_RBPMUT_WT	1.05779	1.10131	0.974526	0.852718	0.913819	1.02141	0.977052	0.91505	1.01637	1.05491	0.976014	1.00957	0.989212								293T_UBA1-34a_WT	0.70151	0.674703	0.797	0.759473	0.743138	0.676865	0.695425	0.72679	0.935292	0.762883	0.78224	0.700555	0.746323
LMAN2_RBPMUT_MUT	1.03112	1.03527	0.945566	0.986957	0.967079	0.872221	0.999679	0.99705	0.992349	1.04702	1.11921	1.00648	1								293T_UBA1-34a_MUT	0.864471	0.937708	0.998867	0.970797	1.03131	0.988187	1.16175	0.956781	1.09578	1.04132	1.09237	0.860651	1
UBA1_31_WT	0.786334	0.737239	0.923653	0.853484	0.86177	0.812373	0.892825	0.840208	0.932287	0.883887	0.951441	0.774357	0.854155								KO_UBA1-34a_WT	0.925415	1.23366	0.765352	1.32511	1.17162	0.954927	0.980432	0.829836	1.08952	1.28209	1.06743	0.868755	1.04118
UBA1_31_MUT	0.985645	0.971874	1.05241	1.01317	0.92085	0.978407	0.874981	0.918819	1.03634	1.05521	1.00609	1.18621	1								KO_UBA1-34a_MUT	1.11927	0.71897	1.09378	0.837768	1.03958	1.01664	1.09346	1.41727	0.92819	0.885958	0.98454	0.864569	1
UBA1_RBPMUT__31_WT	0.818181	0.960014	0.899699	0.825633	0.772318	0.933288	0.881766	0.906767	1.03505	1.05305	0.936411	0.968577	0.915896								KO_UBA1-34a_WT_Rescue	0.822819	0.923109	0.824484	0.835607	0.759425	0.684477	0.694027	0.859777	0.873046	0.904678	0.77935	0.603215	0.797001
UBA1_RBPMUT__31_MUT	1.05439	0.923281	0.997446	1.04111	1.0657	0.977709	0.98897	1.03669	1.01066	0.91843	0.969838	1.01579	1								KO_UBA1-34a_MUT_Rescue	0.792894	0.844375	0.91653	1.01651	0.699132	1.12541	1.25351	1.03397	1.00603	1.15855	1.28024	0.872847	1
UBA1_34a_WT	0.656597	0.765638	0.686932	0.814619	0.710703	0.808031	0.966566	0.812559	0.661761	0.678653	0.761671	0.813379	0.761426								293T_FARSA_WT	0.55008	0.577497	0.658381	0.624511	0.659434	0.635283	0.719219	0.669369	0.618426	0.727169	0.716547	0.628105	0.648669
UBA1_34a_MUT	1.03512	0.887148	0.90698	0.887411	0.991171	0.983888	0.98788	1.10721	1.02538	0.990174	1.01889	1.17875	1								293T_FARSA_MUT	0.713684	1.0031	1.14407	1.06334	0.980922	1.06123	1.04032	1.09821	0.98424	1.07989	1.01972	0.811276	1
UBA1_RBPMUT__34a_WT	0.935325	1.06713	0.920928	0.969838	1.07757	0.830423	0.867567	0.861498	0.95829	0.996586	0.943396	0.786816	0.934614								KO_FARSA_WT	0.739449	1.06116	1.1132	1.04088	0.951134	1.09813	1.19736	1.13278	0.990622	1.46566	1.31432	0.817921	1.07688
UBA1_RBPMUT__34a_MUT	0.791991	0.910825	1.03383	1.02253	1.02894	1.01435	1.03372	1.03356	1.05018	0.965174	0.966729	1.14817	1								KO_FARSA_MUT	0.662968	0.96234	0.936754	1.05528	1.14366	1.05725	1.20748	0.974348	0.991452	1.0786	1.1506	0.779269	1
MGAT4B_WT	0.785581	0.780741	0.855866	1.03272	0.848049	0.792668	0.843429	1.04436	0.983958	0.921268	1.1235	0.923967	0.911342								KO_FARSA_WT_Rescue	0.623999	0.900077	0.852359	0.859622	0.861793	0.88755	0.90986	0.963227	0.860848	0.91285	1.0443	0.757474	0.869496
MGAT4B_MUT	1.17759	0.92593	0.91263	0.957093	0.967034	1.05758	0.957365	0.887363	1.04124	1.06167	1.07976	0.974744	1								KO_FARSA_MUT_Rescue	0.71101	0.908061	0.857857	1.0573	1.08782	1.07821	1.06386	1.10381	1.1227	1.07217	1.07084	0.86635	1
MGAT4B_RBPMUT_WT	1.02886	1.12862	0.942892	1.0282	0.998257	0.954881	0.926872	0.891147	0.838787	1.05975	0.958395	1.10851	0.988764								293T_ACSF2_WT	0.596639	0.814198	0.777917	0.856892	0.718013	0.795062	0.835828	0.726452	0.724294	0.893629	0.750905	0.618869	0.759058
MGAT4B_RBPMUT_MUT	0.859946	1.04031	0.908283	1.12723	1.03397	0.93189	0.937202	1.10394	0.934753	0.941249	1.0306	1.15063	1								293T_ACSF2_MUT	0.893819	1.12061	0.973799	1.11438	0.957518	1.04032	0.994732	0.924413	1.08936	1.10158	0.791468	0.997998	1
KATNA1_WT	0.66005	1.12597	0.617226	0.54011	0.561562	0.456676	0.58261	0.448324	0.4562	0.617072	0.670249	0.556245	0.607691								KO_ACSF2_WT	0.817859	0.850797	0.879447	0.900609	1.04584	1.06811	1.00797	0.879183	0.998503	0.880449	0.825891	0.849864	0.917044
KATNA1_MUT	0.863377	1.00148	0.94268	1.01233	0.900731	1.03773	0.988327	0.990162	0.997852	0.989087	1.07372	1.20251	1								KO_ACSF2_MUT	0.80568	0.959223	0.831186	1.14083	1.10007	1.1042	1.14065	1.09451	0.990839	0.972645	0.886902	0.973271	1
CMSS1_WT	0.897243	0.860308	0.805218	0.903126	0.970473	0.93261	0.767374	1.02502	0.836233	0.993478	0.86332	1.09929	0.912808								KO_ACSF2_WT_Rescue	0.88969	0.895573	0.83201	0.793092	0.927817	0.700801	0.770338	0.955629	0.733941	0.613751	0.789896	0.67137	0.797826
CMSS1_MUT	0.952573	0.967778	0.839637	1.00869	1.08275	0.979984	0.918988	0.984888	0.974015	1.13492	1.10991	1.04586	1								KO_ACSF2_MUT_Rescue	1.08979	1.15723	1.09656	1.15377	1.19452	0.988457	0.723164	1.04058	0.860339	0.78517	0.947014	0.963416	1
CMSS1_RBPMUT_WT	0.906716	0.960865	1.02943	1.05969	0.989057	1.10285	1.00553	1.04244	1.01118	1.04303	1.09076	1.02297	1.02204								293T_HGS_WT	0.334179	0.431144	0.495201	0.527822	0.478188	0.488745	0.506839	0.526118	0.485902	0.522318	0.476854	0.421723	0.474586
CMSS1_RBPMUT_MUT	0.808514	0.928942	1.054	1.03917	1.1203	0.944009	0.797203	1.04721	0.979949	1.07696	1.04824	1.1555	1								293T_HGS_MUT	0.78064	1.03303	0.957895	1.1399	0.943422	1.11999	0.969963	1.16069	1.00307	0.946173	1.03987	0.905357	1
PLOD3_WT	0.253208	0.204555	0.202303	0.171174	0.212227	0.0961215	0.265192	0.246301	0.198794	0.226684	0.234034	0.236627	0.212268								KO_HGS_WT	0.617006	0.682027	0.762556	0.826144	0.803687	0.712735	0.74059	0.811525	0.732691	0.684412	0.901431	0.671514	0.745526
PLOD3_MUT	1.15735	0.92541	0.896829	0.939234	0.939487	0.916668	1.15149	0.89986	0.93427	1.04577	1.17623	1.0174	1								KO_HGS_MUT	1.044	1.07922	0.754994	0.901661	1.05136	1.05024	1.08263	1.04258	1.00083	1.09675	0.938724	0.957001	1
PLOD3_RBPMUT_WT	0.251139	0.22251	0.274304	0.211684	0.225236	0.288018	0.285742	0.265044	0.264748	0.248493	0.21604	0.22001	0.247747								KO_HGS_WT_Rescue	0.486252	0.599344	0.596761	0.605032	0.474942	0.611463	0.629794	0.591734	0.651954	0.55335	0.568832	0.606923	0.581365
PLOD3_RBPMUT_MUT	0.810313	0.816355	1.05447	1.02248	0.834241	1.17063	1.08581	0.943947	1.01874	1.13143	1.13622	0.975361	1								293T_DYNLRB1_MUT	0.875026	0.920134	0.907819	0.979556	0.877965	0.817001	1.21891	1.02668	0.994589	1.21461	1.09683	1.07088	1
SEC61G_WT	0.864067	0.869442	0.7684	0.890592	0.946032	0.832945	0.997974	0.813151	0.790677	0.681124	0.744546	0.834425	0.836115								KO_DYNLRB1_WT	1.02281	1.16223	1.13444	0.982995	0.586601	0.789145	1.01173	1.11944	0.884414	0.731766	1.12577	0.75447	0.942151
SEC61G_MUT	1.05107	1.16787	1.03365	1.08721	0.907483	1.14219	0.927076	0.904998	0.999298	0.980842	0.978668	0.819633	1								KO_DYNLRB1_MUT	1.02894	0.998516	0.960774	0.822388	0.977173	1.16264	0.957403	1.05979	0.953612	0.996337	1.02847	1.05396	1
SEC61G_RBPMUT_WT	0.950769	0.97245	0.857542	0.990007	1.05449	0.950553	1.0177	1.22977	1.29591	1.16006	1.0328	1.04806	1.04668								KO_DYNLRB1_WT_Rescue	0.730363	0.708993	0.724529	0.736998	0.854353	0.819669	0.946674	0.74699	0.722842	0.552489	0.759589	0.68467	0.749013
SEC61G_RBPMUT_MUT	0.937617	1.04827	0.993696	0.913971	0.954389	0.945014	0.956334	0.931543	1.19333	1.01268	1.0918	1.02135	1								KO_DYNLRB1_MUT_Rescue	0.883178	0.931285	1.12726	0.937574	0.9336	1.02223	1.07048	1.05015	1.28421	0.989772	0.874365	0.895904	1
CFDP1_WT	0.678763	0.693882	0.597745	0.732415	0.710136	0.691095	0.801153	0.810251	0.733425	0.700482	0.797362	0.711195	0.721492
CFDP1_MUT	0.956808	1.11281	0.926032	0.998416	1.06744	1.03254	1.08616	1.07552	0.930775	0.842668	0.925181	1.04565	1								Fold-repression
CFDP1_RBPMUT_WT	1.14815	1.17761	1.2172	1.12941	1.11639	1.43264	1.40088	1.28618	1.34094	1.21114	1.43064	1.20662	1.25815								* Yellow highlighted: Values plotted in the figures
CFDP1_RBPMUT_MUT	0.572119	0.848128	1.00415	1.06923	0.925374	1.01665	0.996453	1.00986	1.06106	1.20639	1.34579	0.944781	1								* P value (1): Two-sided Wilcoxon's ranksum P value, {3'UTR}_WT vs. {3'UTR}_MUT
PHGDH_WT	0.40723	0.458461	0.429654	0.511215	0.436538	0.433183	0.454564	0.403888	0.472246	0.535487	0.441814	0.401087	0.44878								* P value (2): Two-sided Wilcoxon's ranksum P value, 293T_{3'UTR}_WT vs. KO_{3'UTR}_WT
PHGDH_MUT	1.21874	1.08303	1.11618	0.966191	1.08418	0.949667	0.923766	0.866778	0.913743	1.01091	0.948031	0.918794	1								* P value (3): Two-sided Wilcoxon's ranksum P value, KO_{3'UTR}_WT vs. KO_{3'UTR}_WT_Rescue
PHGDH_RBPMUT_WT	0.448093	0.41521	0.481912	0.439908	0.444889	0.445539	0.476781	0.415656	0.422989	0.40976	0.505028	0.361983	0.438979								Fold-repression	Rep1	Rep2	Rep3	Rep4	Rep5	Rep6	Rep7	Rep8	Rep9	Rep10	Rep11	Rep12	Avg	SD	SEM	CI (95%)	P-value (1)	P-value (2)	P-value (3)
PHGDH_RBPMUT_MUT	1.13655	1.07858	1.13647	1.03376	0.991537	0.940382	0.993448	0.762175	0.986869	1.11726	1.09333	0.729636	1								293T_KATNA_WT	0.99399	1.28447	1.37415	1.46456	1.26698	1.18331	1.28835	1.14654	1.31602	1.45117	1.49378	1.24339	1.29223	0.143967	0.0415598	0.0814571	0.00022	1	0.0734883
KATNA1_WT	0.780379	0.618186	0.598041	0.602914	0.517884	0.559448	0.539286	0.682821	0.646855	0.688631	0.620356	0.708293	0.630258								293T_KATNA_MUT	0.844319	1.10108	1.05167	0.983755	1.1826	0.96422	0.90692	1.02054	0.855507	0.944396	1.24084	0.904155	1	0.125138	0.0361242	0.0708035		n.s	n.s
KATNA1_MUT	1.1107	1.09038	1.08858	0.992615	1.10917	0.747405	1.04641	0.986403	0.908143	1.04894	0.960343	0.910927	1								KO_KATNA_WT	1.09104	1.38506	1.27349	1.27284	1.28554	1.3028	1.45228	1.23839	1.32553	1.37253	1.40607	1.13434	1.29499	0.106106	0.03063	0.0600349	0.000276
																					KO_KATNA_MUT	0.677426	0.998717	1.02087	0.972576	0.861609	1.13765	1.05649	0.905694	0.989595	1.07323	1.31836	0.98777	1	0.154451	0.0445861	0.0873888
Fold-repression																					KO_KATNA_WT_Rescue	0.975064	1.26751	1.18501	1.43264	1.27774	1.01432	1.29692	1.25029	1.22523	1.31456	1.18373	1.04447	1.20562	0.134767	0.0389038	0.0762515	0.001823
* Yellow highlighted: Values plotted in the figures																					KO_KATNA_MUT_Rescue	0.73593	0.948206	1.10856	0.910483	1.17494	1.06791	1.00475	1.00644	1.03186	1.18418	0.980945	0.845793	1	0.130235	0.0375956	0.0736875
* P value (1): Two-sided Wilcoxon's ranksum P value, {3'UTR}_WT vs. {3'UTR}_MUT																					293T_UBA1-31_WT	0.921102	1.03342	1.16378	1.3214	1.18669	1.39098	1.25951	1.28318	1.30275	1.41769	1.20059	1.0871	1.21402	0.146793	0.0423755	0.083056	0.001496	0.000428568	0.000532006
* P value (2): Two-sided Wilcoxon's ranksum P value, {3'UTR}_WT vs. {3'UTR}_RBSMUT_WT																					293T_UBA1-31_MUT	0.841049	1.06139	1.15607	0.977032	1.04617	1.04007	1.02859	1.1147	0.854653	0.94201	0.996938	0.941323	1	0.0951415	0.027465	0.0538314		***	***
	Rep1	Rep2	Rep3	Rep4	Rep5	Rep6	Rep7	Rep8	Rep9	Rep10	Rep11	Rep12	Avg	SD	SEM	CI (95%)	P-value (1)	P-value (2)			KO_UBA1-31_WT	0.824852	0.535422	0.915516	0.806646	0.804017	0.935326	0.793516	0.865527	0.998434	1.29085	0.934144	0.868631	0.881073	0.173417	0.0500612	0.09812	0.094069
SSB_WT	1.57637	1.55274	1.377	1.45228	1.3456	1.4447	1.47243	1.52402	1.49312	1.65675	1.73729	1.58446	1.51806	0.112167	0.0323799	0.0634645	3.22564e-05	3.22564e-05			KO_UBA1-31_MUT	1.13617	0.948758	1.31682	0.947797	0.755437	0.96915	1.04812	1.40853	0.898773	0.843704	1.01715	0.709586	1	0.207486	0.0598959	0.117396
SSB_MUT	1.008	1.06028	0.948123	0.927442	0.99056	0.999083	0.858072	1.00552	0.967505	1.08357	1.13888	1.01296	1	0.0734922	0.0212154	0.0415821		***			KO_UBA1-31_WT_Rescue	1.00285	0.945294	1.13604	1.25153	1.06281	1.30661	1.18504	1.16601	1.20648	1.37259	0.981214	1.07375	1.14085	0.132702	0.0383078	0.0750833	0.017926
SSB_RBPMUT_WT	1.29477	1.2239	1.13601	1.19976	1.11206	1.20428	1.2375	1.19288	1.32005	1.32612	1.03904	1.24432	1.21089	0.0850797	0.0245604	0.0481384	0.000174887				KO_UBA1-31_MUT_Rescue	0.907111	1.09775	1.25475	1.04541	0.970842	0.94336	1.13622	1.05996	0.90623	1.01933	0.83351	0.825531	1	0.12745	0.0367917	0.0721117
SSB_RBPMUT_MUT	1.0849	1.08719	1.03884	0.853519	0.950738	0.895998	0.959535	0.883803	0.900959	1.07646	1.0987	1.16935	1	0.104549	0.0301807	0.0591541					293T_UBA1-34a_WT	1.15831	1.25644	1.33838	1.30077	1.38186	1.32407	1.55664	1.28199	1.46824	1.39526	1.46368	1.15319	1.3399	0.121928	0.0351977	0.0689875	5.31e-05	0.000174887	0.00268017
LMAN2_WT	0.887955	1.00931	0.986364	0.969343	1.06982	1.02271	1.08135	1.08414	1.00991	1.03565	1.11885	1.08104	1.0297	0.0634814	0.0183255	0.035918	0.0734883	0.326348			293T_UBA1-34a_MUT	0.939955	0.904037	1.0679	1.01762	0.995733	0.906934	0.931802	0.973827	1.2532	1.02219	1.04813	0.938675	1	0.0964979	0.0278565	0.0545988		***	**
LMAN2_MUT	1.09797	0.953129	1.46077	1.05081	0.990835	0.967358	0.925311	0.900036	0.899207	0.923545	0.900135	0.930893	1	0.157873	0.045574	0.089325		n.s			KO_UBA1-34a_WT	1.07501	0.690534	1.05052	0.804634	0.998467	0.976432	1.05021	1.36122	0.891479	0.850918	0.945601	0.830375	0.960449	0.171261	0.0494389	0.0969003	0.686106
LMAN2_RBPMUT_WT	1.04236	1.04656	0.955878	0.99772	0.977626	0.881733	1.01058	1.00792	1.00317	1.05844	1.13142	1.01746	1.01091	0.0604153	0.0174404	0.0341832	0.817361				KO_UBA1-34a_MUT	0.888814	1.18486	0.735082	1.2727	1.12529	0.917159	0.941656	0.797016	1.04643	1.23138	1.02521	0.834395	1	0.176328	0.0509014	0.0997668
LMAN2_RBPMUT_MUT	1.06933	1.11332	0.985154	0.862018	0.923785	1.03255	0.987707	0.92503	1.02746	1.06642	0.986658	1.02058	1	0.0709115	0.0204704	0.0401219					KO_UBA1-34a_WT_Rescue	0.994847	1.05944	1.14997	1.27542	0.877203	1.41206	1.57279	1.29733	1.26227	1.45364	1.60632	1.09516	1.2547	0.228837	0.0660594	0.129476	0.005584
UBA1_31_WT	1.15394	1.13782	1.23211	1.18617	1.07808	1.14547	1.02438	1.0757	1.21329	1.23538	1.17788	1.38875	1.17075	0.094683	0.0273326	0.053572	0.000428568	0.0179263			KO_UBA1-34a_MUT_Rescue	1.03239	1.15823	1.03448	1.04844	0.952853	0.858816	0.870798	1.07877	1.09541	1.1351	0.977853	0.756855	1	0.121221	0.0349935	0.0685873
UBA1_31_MUT	0.920599	0.863121	1.08136	0.999215	1.00892	0.951084	1.04527	0.983671	1.09147	1.03481	1.1139	0.906577	1	0.0784678	0.0226517	0.0443974		*			293T_FARSA_WT	1.10023	1.54639	1.76372	1.63927	1.51221	1.63602	1.60378	1.69302	1.51732	1.66478	1.57202	1.25068	1.54162	0.18868	0.0544673	0.106756	6.78e-05	4.14604e-05	0.00323491
UBA1_RBPMUT__31_WT	1.15121	1.00806	1.08904	1.13671	1.16356	1.06749	1.07978	1.13188	1.10347	1.00277	1.0589	1.10906	1.09183	0.0517868	0.0149496	0.0293011	0.00791179				293T_FARSA_MUT	0.848014	0.890281	1.01497	0.962759	1.0166	0.979365	1.10876	1.03191	0.953378	1.12102	1.10464	0.968299	1	0.0847841	0.0244751	0.0479711		***	**
UBA1_RBPMUT__31_MUT	0.893312	1.04817	0.982316	0.901449	0.843238	1.01899	0.962736	0.990033	1.13009	1.14974	1.0224	1.05752	1	0.0921008	0.0265872	0.0521109					KO_FARSA_WT	0.615635	0.893633	0.869874	0.979934	1.06201	0.981767	1.12127	0.904783	0.920667	1.0016	1.06845	0.723633	0.928604	0.144766	0.0417903	0.081909	0.386476
UBA1_34a_WT	1.35945	1.16511	1.19116	1.16546	1.30173	1.29217	1.29741	1.45412	1.34666	1.30042	1.33814	1.54809	1.31333	0.112229	0.0323976	0.0634993	6.78457e-05	6.78457e-05			KO_FARSA_MUT	0.686656	0.985402	1.03372	0.966563	0.883227	1.01973	1.11187	1.0519	0.919896	1.36101	1.22049	0.759525	1	0.184163	0.0531634	0.1042
UBA1_34a_MUT	0.862325	1.00553	0.902165	1.06986	0.933384	1.06121	1.26942	1.06716	0.869107	0.891293	1.00032	1.06823	1	0.117675	0.0339699	0.0665809		***			KO_FARSA_WT_Rescue	0.817727	1.04435	0.986614	1.21599	1.25109	1.24004	1.22354	1.26949	1.29121	1.23309	1.23157	0.996381	1.15009	0.150068	0.0433209	0.084909	0.015314
UBA1_RBPMUT__34a_WT	0.847398	0.974547	1.10615	1.09407	1.10092	1.08531	1.10604	1.10586	1.12365	1.0327	1.03436	1.2285	1.06996	0.0929261	0.0268255	0.0525779	0.0734883				KO_FARSA_MUT_Rescue	0.717655	1.03517	0.98029	0.988643	0.99114	1.02076	1.04642	1.1078	0.990053	1.04986	1.20104	0.871164	1	0.118842	0.0343069	0.0672415
UBA1_RBPMUT__34a_MUT	1.00076	1.14179	0.985356	1.03769	1.15296	0.88852	0.928262	0.921768	1.02533	1.06631	1.0094	0.841862	1	0.0948514	0.0273812	0.0536672					293T_ACSF2_WT	1.17754	1.47631	1.2829	1.4681	1.26145	1.37054	1.31048	1.21784	1.43515	1.45125	1.0427	1.31478	1.31742	0.132075	0.0381266	0.0747282	0.00011	0.00122428	0.0282404
MGAT4B_WT	1.29215	1.01601	1.00141	1.0502	1.06111	1.16047	1.0505	0.973688	1.14253	1.16495	1.18481	1.06957	1.09728	0.092346	0.026658	0.0522497	0.0433081	0.0282404			293T_ACSF2_MUT	0.786025	1.07264	1.02485	1.12889	0.945926	1.04743	1.10114	0.957044	0.954201	1.17729	0.989259	0.815311	1	0.11805	0.034078	0.0667929		**	*
MGAT4B_MUT	0.862005	0.856693	0.939127	1.13319	0.930549	0.86978	0.92548	1.14596	1.07968	1.01089	1.23279	1.01385	1	0.124504	0.0359413	0.070445		*			KO_ACSF2_WT	0.878562	1.04599	0.906375	1.24403	1.19958	1.20408	1.24384	1.19352	1.08047	1.06063	0.967131	1.06131	1.09046	0.128048	0.0369644	0.0724501	0.094069
MGAT4B_RBPMUT_WT	0.869718	1.05214	0.918605	1.14004	1.04571	0.942479	0.947852	1.11648	0.945375	0.951945	1.04232	1.1637	1.01136	0.0953207	0.0275167	0.0539328	0.86249				KO_ACSF2_MUT	0.891843	0.92776	0.959001	0.982078	1.14045	1.16473	1.09915	0.958714	1.08883	0.960095	0.900601	0.926742	1	0.0963175	0.0278045	0.0544968
MGAT4B_RBPMUT_MUT	1.04055	1.14145	0.953607	1.03988	1.0096	0.965732	0.937404	0.901274	0.848318	1.07179	0.969286	1.12111	1	0.0874375	0.025241	0.0494724					KO_ACSF2_WT_Rescue	1.36595	1.45048	1.37443	1.44615	1.49721	1.23894	0.906419	1.30426	1.07836	0.984137	1.18699	1.20755	1.25341	0.189641	0.0547446	0.107299	0.003235
CMSS1_WT	1.04356	1.06022	0.919839	1.10504	1.18618	1.07359	1.00677	1.07896	1.06705	1.24333	1.21593	1.14576	1.09552	0.0911696	0.0263184	0.0515841	0.0326634	0.0110744			KO_ACSF2_MUT_Rescue	1.11514	1.12252	1.04285	0.994067	1.16293	0.878389	0.965547	1.19779	0.919927	0.769279	0.990061	0.8415	1	0.133706	0.0385975	0.075651
CMSS1_MUT	0.982948	0.942485	0.882133	0.989393	1.06317	1.02169	0.840674	1.12293	0.91611	1.08838	0.945785	1.2043	1	0.105351	0.0304123	0.059608		*			293T_HGS_WT	1.64489	2.1767	2.01838	2.40188	1.98788	2.35993	2.04381	2.4457	2.11356	1.99368	2.19112	1.90768	2.1071	0.227591	0.0656999	0.128772	3.23e-05	3.22564e-05	3.22564e-05
CMSS1_RBPMUT_WT	0.791077	0.908907	1.03127	1.01676	1.09614	0.923649	0.780009	1.02463	0.958814	1.05373	1.02563	1.13058	0.978432	0.110367	0.0318601	0.0624459	1				293T_HGS_MUT	0.704149	0.908463	1.04344	1.11217	1.00759	1.02983	1.06796	1.10858	1.02384	1.10058	1.00478	0.888613	1	0.117104	0.033805	0.0662579		***	***
CMSS1_RBPMUT_MUT	0.887161	0.940141	1.00723	1.03683	0.967725	1.07906	0.983841	1.01996	0.98937	1.02053	1.06724	1.00091	1	0.0528576	0.0152587	0.029907					KO_HGS_WT	1.40036	1.4476	1.0127	1.20943	1.41023	1.40873	1.45217	1.39845	1.34245	1.47111	1.25914	1.28366	1.34133	0.132093	0.038132	0.0747387	0.00011
PLOD3_WT	5.45229	4.35962	4.22498	4.42475	4.42594	4.31844	5.42468	4.23926	4.40136	4.92666	5.54123	4.79299	4.71102	0.504235	0.14556	0.285298	3.22564e-05	0.00937477			KO_HGS_MUT	0.827611	0.914825	1.02284	1.10814	1.07801	0.956015	0.993379	1.08853	0.982784	0.918025	1.20912	0.900724	1	0.106895	0.030858	0.0604816
PLOD3_MUT	1.19287	0.963661	0.953053	0.806405	0.999806	0.45283	1.24932	1.16033	0.93652	1.06791	1.10254	1.11475	1	0.212729	0.0614095	0.120363		**			KO_HGS_WT_Rescue	1.6722	1.91048	1.62679	1.96976	1.56049	1.69969	1.69717	2.06174	1.53414	1.66386	1.68383	1.56093	1.72009	0.169788	0.0490136	0.0960667	3.23e-05
PLOD3_RBPMUT_WT	3.27072	3.29511	4.25623	4.12711	3.36731	4.7251	4.38275	3.81012	4.11203	4.56686	4.58622	3.93692	4.03637	0.512106	0.147832	0.289751	3.22564e-05				KO_HGS_MUT_Rescue	0.836396	1.03093	1.02648	1.04071	0.816943	1.05177	1.0833	1.01784	1.12142	0.951812	0.978443	1.04396	1	0.0919438	0.0265419	0.0520221
PLOD3_RBPMUT_MUT	1.01369	0.898134	1.10719	0.854435	0.909137	1.16255	1.15336	1.06982	1.06862	1.00301	0.872016	0.888041	1	0.112794	0.0325609	0.0638193					293T_DYNLRB1_WT	1.18557	1.24669	1.23	1.3272	1.18956	1.10696	1.65151	1.39105	1.34757	1.64567	1.4861	1.45093	1.3549	0.177323	0.0511889	0.10033	0.00011	0.000138679	6.78457e-05
SEC61G_WT	1.25708	1.39679	1.23626	1.30032	1.08536	1.36607	1.10879	1.08239	1.19517	1.1731	1.17049	0.980287	1.19601	0.122822	0.0354556	0.0694931	0.000998686	0.000138679			293T_DYNLRB1_MUT	0.814962	0.934929	1.1209	1.04859	0.976227	0.908954	0.988989	1.01314	1.02983	1.23277	1.0396	0.891105	1	0.11	0.0317543	0.0622383		***	***
SEC61G_MUT	1.03343	1.03986	0.919013	1.06516	1.13146	0.996209	1.19359	0.972536	0.945657	0.81463	0.890483	0.99798	1	0.103726	0.0299431	0.0586886		***			KO_DYNLRB1_WT	1.09212	1.05983	1.01977	0.872883	1.03717	1.23402	1.01619	1.12486	1.01216	1.05751	1.09162	1.11867	1.0614	0.0859746	0.0248187	0.0486447	0.644167
SEC61G_RBPMUT_WT	0.895805	1.00152	0.949383	0.873213	0.911828	0.902872	0.913687	0.890002	1.14012	0.967524	1.04312	0.975804	0.955406	0.0771785	0.0222795	0.0436679	0.272656				KO_DYNLRB1_MUT	1.08561	1.2336	1.20409	1.04335	0.622619	0.837599	1.07385	1.18818	0.938718	0.776697	1.1949	0.800795	1	0.201442	0.0581514	0.113977
SEC61G_RBPMUT_MUT	0.90837	0.929085	0.819301	0.945859	1.00747	0.908164	0.972313	1.17493	1.23812	1.10833	0.986742	1.00132	1	0.119651	0.0345402	0.0676988					KO_DYNLRB1_WT_Rescue	1.17912	1.24335	1.505	1.25175	1.24644	1.36477	1.42918	1.40204	1.71453	1.32143	1.16736	1.19611	1.33509	0.160183	0.046241	0.0906323	0.000139
CFDP1_WT	1.32615	1.54238	1.2835	1.38382	1.47949	1.43112	1.50543	1.49069	1.29007	1.16795	1.28232	1.44928	1.38602	0.115227	0.0332632	0.065196	3.22564e-05	3.22564e-05			KO_DYNLRB1_MUT_Rescue	0.975101	0.946569	0.967311	0.983958	1.14064	1.09433	1.26389	0.997299	0.965059	0.737623	1.01412	0.914096	1	0.128193	0.0370061	0.0725319
CFDP1_MUT	0.940777	0.961732	0.828485	1.01514	0.984261	0.957869	1.11041	1.12302	1.01654	0.97088	1.10516	0.985728	1	0.0833118	0.02405	0.0471381		***
CFDP1_RBPMUT_WT	0.454731	0.674107	0.79812	0.849847	0.735504	0.808054	0.791999	0.802653	0.843351	0.958861	1.06966	0.750929	0.794818	0.148863	0.0429731	0.0842272	0.000658337
CFDP1_RBPMUT_MUT	0.91257	0.935982	0.967453	0.897672	0.887323	1.13869	1.11345	1.02228	1.06581	0.962638	1.1371	0.95904	1	0.0928196	0.0267947	0.0525177
PHGDH_WT	2.71568	2.41326	2.48713	2.15293	2.41583	2.11611	2.05839	1.93141	2.03606	2.25257	2.11246	2.04731	2.22826	0.232167	0.0670209	0.131361	3.22564e-05	0.272656
PHGDH_MUT	0.907414	1.02157	0.95738	1.13912	0.97272	0.965246	1.01289	0.899968	1.05229	1.1932	0.984477	0.893726	1	0.092407	0.0266756	0.0522842		n.s
PHGDH_RBPMUT_WT	2.58907	2.45702	2.5889	2.35493	2.25873	2.1422	2.26309	1.73624	2.2481	2.54513	2.49062	1.66212	2.27801	0.307585	0.0887921	0.174032	3.22564e-05
PHGDH_RBPMUT_MUT	1.02076	0.945854	1.0978	1.00212	1.01346	1.01494	1.08611	0.946869	0.963573	0.93344	1.15046	0.824602	1	0.0867259	0.0250356	0.0490698
KATNA1_WT	1.7623	1.73005	1.72719	1.57493	1.75986	1.18587	1.66028	1.56508	1.44091	1.6643	1.52373	1.44532	1.58665	0.170299	0.0491612	0.0963559	4.14604e-05	4.14604e-05
KATNA1_MUT	1.23819	0.980846	0.948884	0.956615	0.821701	0.88765	0.855659	1.0834	1.02633	1.09262	0.984289	1.12381	1	0.120094	0.0346681	0.0679495		***
KATNA1_WT	1.42075	1.64801	1.55125	1.66587	1.48222	1.70767	1.62636	1.62939	1.64204	1.62761	1.76689	1.97882	1.64557	0.140499	0.0405585	0.0794947
KATNA1_MUT	1.08616	1.85286	1.01569	0.88879	0.924091	0.751495	0.958728	0.73775	0.750711	1.01544	1.10294	0.915342	1	0.296273	0.0855266	0.167632
[truncated: 14 more columns]

## Sheet: Fig9
Figure 9a				Figure 9b (Supplementary Figure 8c)
HepG2, All MTSs					RBPsignal_logq	datapoint	tpm_logq	phylop_logq	mtsfr_logq
num_considered_rbps	fraction_50nts	fraction_100nts		Artery - Tibial	5.37349	16449	-0.0765527	-0.000112345	-0.0341638
17	68.5372	78.3424		Nerve - Tibial	5.32209	16005	0.0765527	-0.000112345	-0.0235813
34	78.8945	85.8134		Brain - Spinal cord (cervical c-1)	5.32209	15236	0.0127968	-0.000112345	-0.0956024
51	83.9039	89.1499		Brain - Putamen (basal ganglia)	5.32209	16082	-0.0765527	-0.000112345	-0.0235813
68	86.5835	90.8012		Artery - Aorta	4.83339	16015	-0.0765527	-0.000112345	-0.0341638
85	88.5184	92.1503		Small Intestine - Terminal Ileum	4.0212	15141	0.0765527	-0.000112345	-0.091327
103	89.0201	92.4452		Esophagus - Muscularis	3.74331	15683	-0.0603591	-0.000112345	-0.0715895
				Vagina	3.30194	14995	0.0765527	-0.000112345	0.300088
HepG2, Conserved MTSs				Brain - Cerebellar Hemisphere	2.93888	16381	0.246374	-0.000112345	-0.398445
num_considered_rbps	fraction_50nts	fraction_100nts		Brain - Nucleus accumbens (basal ganglia)	2.84163	15805	-0.132669	-0.000112345	-0.0341638
17	70.0703	80.0994		Pituitary	2.52293	15570	0.000110107	-0.000112345	-0.0235813
34	80.4537	87.3361		Prostate	2.52293	15006	0.253748	-0.000112345	0.163136
51	85.5108	90.5515		Artery - Coronary	2.52293	15560	-0.000110107	-0.000112345	0.300088
68	88.0419	92.0482		Heart - Atrial Appendage	2.51244	14676	0.000110107	-0.000112345	0.0976894
85	89.8607	93.2729		Brain - Hippocampus	2.27181	15897	0.0603591	-0.000112345	0.0235813
103	90.3202	93.5299		Skin - Sun Exposed (Lower leg)	2.25353	15089	-0.0765527	-0.000112345	-0.0341638
				Brain - Cerebellum	2.12555	15562	0.0765527	-0.000112345	-0.401901
HepG2, Highly conserved MTSs				Brain - Hypothalamus	2.00154	15550	0.0765527	-0.000112345	-0.0341638
num_considered_rbps	fraction_50nts	fraction_100nts		Breast - Mammary Tissue	1.82085	14881	0.0765527	-0.000112345	-0.401901
17	78.6887	88.1071		Stomach	1.56197	15451	0.253748	-0.000112345	-0.0235813
34	87.5099	93.1419		Skin - Not Sun Exposed (Suprapubic)	1.19107	15497	-0.191603	-0.000112345	-0.0235813
51	91.7283	95.5529		Brain - Cortex	1.18558	15541	-0.0765527	-0.000112345	-0.658262
68	93.4691	96.3597		Thyroid	1.15662	15821	0.134871	-0.000112345	-0.146411
85	94.727	96.9537		Cervix - Ectocervix	1.01821	15337	-0.0765527	-0.000112345	0.961114
103	95.0319	97.0649		Bladder	0.892512	15124	0.000110107	-0.000112345	-0.0235813
				Spleen	0.868391	15319	0.246374	-0.000112345	-0.0956024
K562, All MTSs				Whole Blood	0.867255	15227	-0.0127968	-0.000112345	-0.401901
num_considered_rbps	fraction_50nts	fraction_100nts		Cells - Cultured fibroblasts	0.769679	16234	0.246374	-0.000112345	-0.0341638
20	75.4651	83.6647		Kidney - Cortex	0.769679	14736	0.0603591	-0.000112345	0.398445
40	82.2113	88.0128		Brain - Caudate (basal ganglia)	0.648725	15999	-0.226558	-0.000112345	-0.226222
60	85.1199	89.9928		Lung	0.557029	14568	0.0603591	-0.000112345	-0.401901
80	87.4893	91.5547		Esophagus - Mucosa	0.513506	16046	-0.253748	-0.000112345	0.398445
100	88.5524	92.2962		Brain - Substantia nigra	0.3233	15605	-0.0765527	-0.000112345	-0.0341638
120	89.0057	92.5615		Esophagus - Gastroesophageal Junction	0.312955	15278	-0.0603591	-0.000112345	-0.177151
				Cervix - Endocervix	0.305217	15911	-0.0603591	-0.000112345	1.29128
K562, Conserved MTSs				Testis	0.28911	14371	-0.246374	-0.000112345	0.0956024
num_considered_rbps	fraction_50nts	fraction_100nts		Adrenal Gland	0.23806	15399	-0.0603591	-0.000112345	0.123213
20	77.311	85.3979		Heart - Left Ventricle	0.227516	14831	-0.0765527	-0.000112345	0.162901
40	84.1726	89.6202		Colon - Transverse	0.226241	15441	-0.246374	-0.000112345	0.0304103
60	86.7064	91.2624		Colon - Sigmoid	0.224496	15633	-0.0720123	-0.000112345	-0.0235813
80	89.0012	92.7177		Pancreas	0.152021	15968	0.246374	-0.000112345	0.0341638
100	89.9653	93.3824		Brain - Anterior cingulate cortex (BA24)	0.147061	15498	-0.0678507	-0.000112345	-0.123213
120	90.3803	93.6214		Muscle - Skeletal	0.0366517	14613	-0.0603591	-0.000112345	0.0341638
				Brain - Amygdala	0.0314571	15169	-0.0765527	-0.000112345	-0.0235813
K562, Highly conserved MTSs				Fallopian Tube	-0.0753624	15862	-0.253748	-0.000112345	0.398445
num_considered_rbps	fraction_50nts	fraction_100nts		Ovary	-0.233346	16117	-0.253748	-0.000112345	1.29128
20	84.6644	91.9915		Brain - Frontal Cortex (BA9)	-0.23404	15047	-0.0765527	-0.000112345	-0.146411
40	91.7346	95.6439		Adipose - Subcutaneous	-0.28911	15778	-0.0603591	-0.000112345	0.00276465
60	93.0666	96.1996		Cells - EBV-transformed lymphocytes	-0.367173	17185	-0.0765527	-0.000112345	-0.0480086
80	94.7559	97.0876		Minor Salivary Gland	-0.391122	14750	-0.246374	-0.000112345	0.0235813
100	95.2921	97.3947		Kidney - Medulla	-0.571546	15936	0.0765527	-0.000112345	0.961114
120	95.6048	97.5288		Adipose - Visceral (Omentum)	-0.744327	14967	-0.0765527	-0.000112345	-0.0873449
				Uterus	-1.12846	15321	-0.253748	-0.000112345	-0.177151
				Liver	-1.82085	15253	-0.246374	-0.000112345	0.401901

## Sheet: SFig1
Supplementary Figure 1a						Supplementary Figure 1b			Supplementary Figure 1c										Supplementary Figure 1d, e				Supplementary Figure 1f				Supplementary Figure 1g						Supplementary Figure 1h
HepG2			K562			Cytoflasmic fraction			Target site abundance (TA)										Leniently called RBSs				(See Fig. 1d)				Preserved binding sites						(See Fig. 1e)
target	npeaks_3utr		target	npeaks_3utr		target	intensity			bin1	bin2	bin3	bin4	bin5	bin6	bin7	bin8		target	y_value	logP							bin 1	bin 2	bin 3	bin 4
AGGF1	22865		AARS	10477		AARS	0.339298		n	714301	754361	678632	719138	695357	782438	723850	630227		NCBP2	0.467623	320						observations	2334	2334	2334	2334
AKAP1	46080		AATF	4851		AATF	0.110518		ta_min	2.173	3.334	3.38	3.456	3.505	3.559	3.587	3.683		DROSHA	0.455381	320						log2fc_mean	-0.165655	-0.150747	-0.134243	-0.126744
AQR	2910		ABCF1	3004		ABCF1	0.252133		ta_max	3.329	3.372	3.453	3.501	3.544	3.586	3.68	4.003		RPS3	0.617989	320						log2fc_ci95	0.0177277	0.0167289	0.0166212	0.0163186
BCCIP	8334		AGGF1	22403		AGGF1	0.259117		log2fc_mean	-0.208891	-0.205764	-0.19246	-0.166493	-0.135232	-0.106669	-0.120417	-0.0961447		DHX30	0.433967	320						lau_mean	0.538794	0.543651	0.542777	0.547792
BCLAF1	17368		AKAP1	20435		AKAP1	0.272848		log2fc_ci95	0.00105438	0.00110972	0.0011186	0.00113202	0.00102829	0.000943896	0.000921382	0.00102628		HNRNPUL1	0.431042	320						lau_ci95	0.00493904	0.00514023	0.00509348	0.0050897
BUD13	11141		AKAP8L	20187		AQR	0.155482												SF3B4	0.569355	320						ta_mean	3.48824	3.48824	3.48824	3.48824
CDC40	31025		APOBEC3C	27000		BCCIP	0.143573		Seed pairing stability (SPS)										TBRG4	0.347076	320						ta_ci95	0.00680119	0.00680119	0.00680119	0.00680119
CSTF2	51893		AQR	6989		BCLAF1	0.0383313			bin1	bin2	bin3	bin4	bin5	bin6	bin7	bin8		EFTUD2	0.487699	320						sps_mean	-7.63509	-7.63509	-7.63509	-7.63509
CSTF2T	30685		BUD13	14045		BUD13	0.121042		n	866191	590308	804800	611944	822336	579774	716565	706386		TAF15	0.488427	320						sps_ci95	0.0856857	0.0856857	0.0856857	0.0856857
DDX3X	13144		CPEB4	10892		CDC40	0.204299		sps_min	-13.38	-9.58	-8.68	-7.95	-7.65	-6.98	-6.28	-5.61		XRN2	0.5811	320						len_3utr_mean	1534.42	1550.3	1573.41	1602.27
DDX52	24128		CPSF6	20961		CPEB4	0.185599		sps_max	-9.61	-8.8	-7.98	-7.7	-7.01	-6.32	-5.62	-1.83		SND1	0.417592	320						len_3utr_ci95	32.4995	31.8775	31.738	31.0599
DDX55	39395		CSTF2T	31894		CPSF6	0.054306		log2fc_mean	-0.182246	-0.139274	-0.141404	-0.154147	-0.174516	-0.136898	-0.160895	-0.13257		HNRNPU	0.462236	320						signal_mean	0.049408	0.0484912	0.047631	0.0472472
DDX59	21817		DDX21	10962		CSTF2	0.0594902		log2fc_ci95	0.00102708	0.00107548	0.000956908	0.00112957	0.00100492	0.00115096	0.00108595	0.000960098		HNRNPL	0.544716	320						signal_ci95	0.00123301	0.0012274	0.00119627	0.00122063
DDX6	24584		DDX24	6656		CSTF2T	0.202953												HNRNPM	0.612462	320						dist_mts_mean	0	135.725	343.899	699.896
DGCR8	26058		DDX3X	16755		DDX21	0.0552211		dMTS-RBS										SRSF7	0.591938	320						dist_mts_ci95	0	6.65689	13.4784	21.486
DHX30	22633		DDX42	12689		DDX24	0.152805			bin1	bin2	bin3	bin4	bin5	bin6	bin7	bin8		PTBP1	0.591928	320
DKC1	6241		DDX51	8513		DDX3X	0.355081		n	775153	423393	536568	648053	817039	1119907	701490	676603		XRCC6	0.434486	320
DROSHA	41219		DDX52	11154		DDX42	0.114785		dist_mts_min	0	1	20	50	100	200	500	1000		BUD13	0.631853	320
EFTUD2	8785		DDX55	38284		DDX52	0.128092		dist_mts_max	0	19	49	99	199	499	999	9942		TRA2A	0.564883	320
EIF3D	31338		DDX6	41622		DDX55	0.163156		log2fc_mean	-0.20822	-0.207249	-0.193491	-0.182917	-0.162708	-0.137323	-0.109814	-0.0661269		GTF2F1	0.524626	320
EIF3H	19085		DGCR8	14453		DDX59	0.19192		log2fc_ci95	0.00104997	0.00141239	0.00123045	0.00111827	0.000978673	0.000821196	0.00101349	0.000990259		DDX3X	0.420117	320
EXOSC5	2303		DHX30	16171		DDX6	0.423849												HNRNPA1	0.572485	320
FAM120A	46870		DROSHA	20696		DGCR8	0.0628457		* n: The number of observations (The number of target mRNAs for combinations of miRNAs and RBPs)										U2AF2	0.670128	320
FASTKD2	25332		EFTUD2	8618		DHX30	0.228616												SRSF1	0.581699	320
FKBP4	8201		EIF3G	6542		DKC1	0.0474166												ILF3	0.510033	320
FTO	3227		EIF4G2	9816		DROSHA	0.134214												RBM22	0.360326	320
FUBP3	30104		EWSR1	8660		EFTUD2	0.0612793												FAM120A	0.495581	320
FUS	24219		EXOSC5	11991		EIF3D	0.154478												IGF2BP1	0.445197	320
FXR2	12670		FAM120A	64688		EIF3G	0.299864												HNRNPK	0.595784	320
G3BP1	20209		FASTKD2	14519		EIF3H	0.262375												PRPF8	0.568125	320
GRSF1	15734		FMR1	13302		EIF4G2	0.14693												QKI	0.493823	320
GRWD1	19688		FTO	16442		EWSR1	0.0495592												NOLC1	0.429662	320
GTF2F1	17327		FUS	33035		FAM120A	0.338031
HLTF	26181		FXR1	26608		FASTKD2	0.393561												Stringently called RBSs
HNRNPA1	38342		FXR2	15951		FKBP4	0.226017												target	y_value	logP
HNRNPC	41950		GEMIN5	17517		FMR1	0.267818												DROSHA	0.811383	320
HNRNPK	16851		GNL3	8941		FUBP3	0.350489												RPS3	0.804595	320
HNRNPL	27348		GPKOW	9419		FUS	0.0452												DHX30	0.576223	37.1146
HNRNPM	8865		GRWD1	9894		FXR1	0.482412												SND1	0.78133	320
HNRNPU	23064		GTF2F1	16762		FXR2	0.325115												HNRNPL	0.929994	320
HNRNPUL1	30065		HLTF	10108		G3BP1	0.335737												HNRNPM	0.89968	320
IGF2BP1	51108		HNRNPA1	22396		GEMIN5	0.178266												SRSF7	0.955995	320
IGF2BP3	56289		HNRNPC	21699		GNL3	0.394972												PTBP1	0.922425	320
ILF3	19950		HNRNPK	14362		GPKOW	0.072009												BUD13	0.818151	320
KHSRP	29850		HNRNPL	33001		GRSF1	0.330606												GTF2F1	0.939244	320
LARP4	58554		HNRNPM	11300		GRWD1	0.0785421												U2AF2	0.887966	320
LARP7	2926		HNRNPU	47867		HLTF	0.159393												ILF3	0.848259	320
LIN28B	27709		HNRNPUL1	17788		HNRNPC	0.0322357												FAM120A	0.604835	320
LSM11	55982		IGF2BP1	60316		HNRNPK	0.0544493												IGF2BP1	0.546858	320
MATR3	9201		IGF2BP2	52418		HNRNPU	0.028434												HNRNPK	0.823389	320
NCBP2	13275		ILF3	33234		HNRNPUL1	0.0832613												PRPF8	0.909891	320
NIP7	2022		KHDRBS1	50171		IGF2BP1	0.240551												QKI	0.933792	320
NKRF	26037		KHSRP	41423		IGF2BP2	0.283214												NOLC1	0.411785	60.7726
NOL12	7246		LARP4	24848		IGF2BP3	0.218283
NOLC1	7360		LARP7	2473		ILF3	0.0810505
PABPN1	30527		LIN28B	34821		KHDRBS1	0.124597
PCBP1	7936		LSM11	33407		KHSRP	0.0699199
PCBP2	24738		MATR3	4300		LARP4	0.253672
POLR2G	16568		METAP2	23208		LARP7	0.175643
PPIG	8362		MTPAP	24819		LIN28B	0.203441
PRPF4	12161		NCBP2	11458		LSM11	0.121573
PRPF8	5676		NIPBL	13852		MATR3	0.229152
PTBP1	17018		NOLC1	42649		METAP2	0.423152
QKI	21323		NONO	17357		MTPAP	0.372489
RBFOX2	14971		NPM1	5892		NCBP2	0.117799
RBM15	25277		NSUN2	3791		NIP7	0.143254
RBM22	13633		PABPC4	51594		NKRF	0.221368
RBM5	20129		PCBP1	10018		NOL12	0.140156
RPS3	7214		PHF6	6153		NOLC1	0.198586
SAFB	18501		PPIL4	29149		NONO	0.0486234
SDAD1	3995		PRPF8	10774		NPM1	0.0346321
SF3A3	8553		PTBP1	9964		NSUN2	0.0906986
SF3B4	2725		PUM1	12328		PABPC4	0.384104
SFPQ	10574		PUM2	38458		PABPN1	0.0708939
SLTM	12114		PUS1	9036		PCBP1	0.0991832
SMNDC1	6055		QKI	10335		PCBP2	0.105041
SND1	13053		RBFOX2	34614		PHF6	0.159574
SRSF1	11484		RBM15	20493		PPIG	0.142812
SRSF7	6177		RBM22	5384		PPIL4	0.079043
SRSF9	9584		RPS11	2911		PRPF4	0.0924636
SSB	9822		RPS3	9039		PRPF8	0.15618
STAU2	26985		SAFB	17104		PTBP1	0.130426
SUB1	27992		SAFB2	28719		PUM1	0.157376
SUGP2	24584		SBDS	2626		PUM2	0.27906
SUPV3L1	10560		SDAD1	1103		PUS1	0.0774968
TAF15	31304		SERBP1	261		QKI	0.063656
TBRG4	11250		SF3B1	6080		RBFOX2	0.139623
TIA1	52141		SF3B4	4693		RBM15	0.159758
TIAL1	31369		SLBP	2088		RBM22	0.216231
TRA2A	4059		SLTM	13570		RBM5	0.192622
TROVE2	25175		SMNDC1	13551		RPS11	0.401988
U2AF1	28537		SND1	37235		RPS3	0.467575
U2AF2	20449		SRSF1	12347		SAFB2	0.0901722
UCHL5	24748		SRSF7	7051		SBDS	0.153325
UPF1	50486		SSB	1014		SERBP1	0.451344
UTP18	6871		SUPV3L1	1656		SF3A3	0.0936837
WDR43	10042		TAF15	21772		SF3B4	0.0611174
XPO5	17095		TARDBP	11970		SFPQ	0.03586
XRCC6	10528		TBRG4	18927		SLBP	0.116632
XRN2	21586		TIA1	63189		SLTM	0.148851
YBX3	35510		TRA2A	7516		SMNDC1	0.0640919
ZC3H11A	67880		TROVE2	26705		SND1	0.267694
ZNF800	8068		U2AF1	11764		SRSF1	0.100012
			U2AF2	16484		SRSF7	0.0692601
			UCHL5	24947		SRSF9	0.160021
			UPF1	72998		SSB	0.0518336
			UTP18	4106		SUB1	0.0346003
			UTP3	7920		SUGP2	0.0844773
			WDR3	3689		SUPV3L1	0.123497
			WDR43	7946		TAF15	0.0759383
			WRN	10065		TARDBP	0.12955
			XRCC6	19073		TBRG4	0.36319
			XRN2	11609		TIAL1	0.0952796
			YBX3	70671		TRA2A	0.20746
			YWHAG	10484		TROVE2	0.20222
			ZC3H11A	39664		U2AF1	0.101123
			ZC3H8	5486		U2AF2	0.086974
			ZNF622	15251		UCHL5	0.310031
			ZNF800	3509		UPF1	0.0831318
			ZRANB2	8248		UTP18	0.0638323
						UTP3	0.199337
						WDR3	0.0740664
						WDR43	0.102342
						WRN	0.0722219
						XPO5	0.117334
						XRCC6	0.0371919
						XRN2	0.0901506
						YBX3	0.289455
						ZC3H11A	0.114261
						ZC3H8	0.100614
						ZNF622	0.353244
						ZRANB2	0.0546926

[truncated: 7 more sheets: SFig2, SFig3, SFig4, SFig5, SFig6, SFig7, SFig8]
